# Supplementary material for: An eye-tracking study of visual attention in chimpanzees and bonobos when viewing different tool-using techniques
Source: Anim Cogn. 2025 Feb 11;28(1):12. doi: 10.1007/s10071-025-01934-5 (PMC11814020; doi:10.1007/s10071-025-01934-5)
Supplement: Supplementary file 3 — Supplementary Material 3 [file 10071_2025_1934_MOESM3_ESM.xlsx]

## Sheet: Sheet 1
Columns	ID: the name of participants; sex: the sex of participants, F for female and M for male； species: chimpanzee or bonobo; trial: the trial ID;
	knowledge: initial techniques used by participants, as dipping or sucking
	behavior: behavioral responses of participants in each trial
	first-improvement: the first trial when bonobos started to use the tube since they suddenly stopped using the provided tubes during familiarization phase
	stimuli: videos displaying the tube-using technique, as dipping or sucking
	firstshow: the first video displayed in the trial, as dipping or sucking
	recording: the ID of video recordings
	demonstrator: the human demonstrator displayed in the video
	AOI: Area of Interest; TFD: Total Fixation Duration, using raw values
	AOIrate: each AOI to the whole screen; TFDrate: the total fixation duration to each AOI with respect to the total fixation duration to the whole screen
ID	sex	species	knowledge	trial	behavior	first-improvement	stimuli	firstshow	recording	demonstrator	AOI	TFD	AOIrate	TFDrate
Hatsuka	F	chimpanzee	sucking	1	sucking		dipping	sucking	Rec 17	JB	whole	8.39	wholew	1
Hatsuka	F	chimpanzee	sucking	1	sucking		dipping	sucking	Rec 17	JB	action	2.38	actionw	0.283671
Hatsuka	F	chimpanzee	sucking	1	sucking		dipping	sucking	Rec 17	JB	food	1.74	foodw	0.20739
Hatsuka	F	chimpanzee	sucking	1	sucking		dipping	sucking	Rec 17	JB	face	2.23	facew	0.265793
Hatsuka	F	chimpanzee	sucking	1	sucking		dipping	sucking	Rec 17	JB	mouth	0.32	mouthw	0.0381406
Hatsuka	F	chimpanzee	sucking	1	sucking		dipping	sucking	Rec 17	JB	eye	0	eyew	0
Hatsuka	F	chimpanzee	sucking	2	quit		dipping	dipping	Rec 30	JB	whole	9.27	wholew	1
Hatsuka	F	chimpanzee	sucking	2	quit		dipping	dipping	Rec 30	JB	action	4.26	actionw	0.459547
Hatsuka	F	chimpanzee	sucking	2	quit		dipping	dipping	Rec 30	JB	food	1.22	foodw	0.131607
Hatsuka	F	chimpanzee	sucking	2	quit		dipping	dipping	Rec 30	JB	face	1.85	facew	0.199569
Hatsuka	F	chimpanzee	sucking	2	quit		dipping	dipping	Rec 30	JB	mouth	0.28	mouthw	0.030205
Hatsuka	F	chimpanzee	sucking	2	quit		dipping	dipping	Rec 30	JB	eye	0.28	eyew	0.030205
Hatsuka	F	chimpanzee	sucking	3	none		dipping	sucking	Rec 35	JB	whole	3.84	wholew	1
Hatsuka	F	chimpanzee	sucking	3	none		dipping	sucking	Rec 35	JB	action	1.08	actionw	0.28125
Hatsuka	F	chimpanzee	sucking	3	none		dipping	sucking	Rec 35	JB	food	0.49	foodw	0.127604
Hatsuka	F	chimpanzee	sucking	3	none		dipping	sucking	Rec 35	JB	face	0.66	facew	0.171875
Hatsuka	F	chimpanzee	sucking	3	none		dipping	sucking	Rec 35	JB	mouth	0	mouthw	0
Hatsuka	F	chimpanzee	sucking	3	none		dipping	sucking	Rec 35	JB	eye	0.31	eyew	0.0807292
Hatsuka	F	chimpanzee	sucking	4	none		dipping	sucking	Rec 37	JB	whole	4.16	wholew	1
Hatsuka	F	chimpanzee	sucking	4	none		dipping	sucking	Rec 37	JB	action	2.47	actionw	0.59375
Hatsuka	F	chimpanzee	sucking	4	none		dipping	sucking	Rec 37	JB	food	0.16	foodw	0.0384615
Hatsuka	F	chimpanzee	sucking	4	none		dipping	sucking	Rec 37	JB	face	1.22	facew	0.293269
Hatsuka	F	chimpanzee	sucking	4	none		dipping	sucking	Rec 37	JB	mouth	0	mouthw	0
Hatsuka	F	chimpanzee	sucking	4	none		dipping	sucking	Rec 37	JB	eye	0	eyew	0
Hatsuka	F	chimpanzee	sucking	5	none		dipping	dipping	Rec 42	JB	whole	5.53	wholew	1
Hatsuka	F	chimpanzee	sucking	5	none		dipping	dipping	Rec 42	JB	action	1.57	actionw	0.283906
Hatsuka	F	chimpanzee	sucking	5	none		dipping	dipping	Rec 42	JB	food	1.84	foodw	0.332731
Hatsuka	F	chimpanzee	sucking	5	none		dipping	dipping	Rec 42	JB	face	1.43	facew	0.25859
Hatsuka	F	chimpanzee	sucking	5	none		dipping	dipping	Rec 42	JB	mouth	0	mouthw	0
Hatsuka	F	chimpanzee	sucking	5	none		dipping	dipping	Rec 42	JB	eye	0	eyew	0
Hatsuka	F	chimpanzee	sucking	1	sucking		dipping	sucking	Rec 17	YP	whole	4.51	wholew	1
Hatsuka	F	chimpanzee	sucking	1	sucking		dipping	sucking	Rec 17	YP	action	2.6	actionw	0.576497
Hatsuka	F	chimpanzee	sucking	1	sucking		dipping	sucking	Rec 17	YP	food	0.94	foodw	0.208426
Hatsuka	F	chimpanzee	sucking	1	sucking		dipping	sucking	Rec 17	YP	face	0.65	facew	0.144124
Hatsuka	F	chimpanzee	sucking	1	sucking		dipping	sucking	Rec 17	YP	mouth	0	mouthw	0
Hatsuka	F	chimpanzee	sucking	1	sucking		dipping	sucking	Rec 17	YP	eye	0	eyew	0
Hatsuka	F	chimpanzee	sucking	2	quit		dipping	dipping	Rec 30	YP	whole	6.29	wholew	1
Hatsuka	F	chimpanzee	sucking	2	quit		dipping	dipping	Rec 30	YP	action	2.85	actionw	0.4531
Hatsuka	F	chimpanzee	sucking	2	quit		dipping	dipping	Rec 30	YP	food	1.47	foodw	0.233704
Hatsuka	F	chimpanzee	sucking	2	quit		dipping	dipping	Rec 30	YP	face	1.12	facew	0.17806
Hatsuka	F	chimpanzee	sucking	2	quit		dipping	dipping	Rec 30	YP	mouth	0	mouthw	0
Hatsuka	F	chimpanzee	sucking	2	quit		dipping	dipping	Rec 30	YP	eye	0	eyew	0
Hatsuka	F	chimpanzee	sucking	3	none		dipping	sucking	Rec 35	YP	whole	2.97	wholew	1
Hatsuka	F	chimpanzee	sucking	3	none		dipping	sucking	Rec 35	YP	action	1.65	actionw	0.555556
Hatsuka	F	chimpanzee	sucking	3	none		dipping	sucking	Rec 35	YP	food	0.43	foodw	0.144781
Hatsuka	F	chimpanzee	sucking	3	none		dipping	sucking	Rec 35	YP	face	0.7	facew	0.23569
Hatsuka	F	chimpanzee	sucking	3	none		dipping	sucking	Rec 35	YP	mouth	0	mouthw	0
Hatsuka	F	chimpanzee	sucking	3	none		dipping	sucking	Rec 35	YP	eye	0	eyew	0
Hatsuka	F	chimpanzee	sucking	4	none		dipping	sucking	Rec 37	YP	whole	3.19	wholew	1
Hatsuka	F	chimpanzee	sucking	4	none		dipping	sucking	Rec 37	YP	action	1.3	actionw	0.407524
Hatsuka	F	chimpanzee	sucking	4	none		dipping	sucking	Rec 37	YP	food	0.58	foodw	0.181818
Hatsuka	F	chimpanzee	sucking	4	none		dipping	sucking	Rec 37	YP	face	0.31	facew	0.0971787
Hatsuka	F	chimpanzee	sucking	4	none		dipping	sucking	Rec 37	YP	mouth	0	mouthw	0
Hatsuka	F	chimpanzee	sucking	4	none		dipping	sucking	Rec 37	YP	eye	0	eyew	0
Hatsuka	F	chimpanzee	sucking	5	none		dipping	dipping	Rec 42	YP	whole	6.46	wholew	1
Hatsuka	F	chimpanzee	sucking	5	none		dipping	dipping	Rec 42	YP	action	2.5	actionw	0.386997
Hatsuka	F	chimpanzee	sucking	5	none		dipping	dipping	Rec 42	YP	food	1.86	foodw	0.287926
Hatsuka	F	chimpanzee	sucking	5	none		dipping	dipping	Rec 42	YP	face	1.9	facew	0.294118
Hatsuka	F	chimpanzee	sucking	5	none		dipping	dipping	Rec 42	YP	mouth	0.75	mouthw	0.116099
Hatsuka	F	chimpanzee	sucking	5	none		dipping	dipping	Rec 42	YP	eye	0	eyew	0
Hatsuka	F	chimpanzee	sucking	1	sucking		sucking	sucking	Rec 17	JB	whole	7.97	wholew	1
Hatsuka	F	chimpanzee	sucking	1	sucking		sucking	sucking	Rec 17	JB	action	1.7	actionw	0.2133
Hatsuka	F	chimpanzee	sucking	1	sucking		sucking	sucking	Rec 17	JB	food	2.12	foodw	0.265997
Hatsuka	F	chimpanzee	sucking	1	sucking		sucking	sucking	Rec 17	JB	face	2.65	facew	0.332497
Hatsuka	F	chimpanzee	sucking	1	sucking		sucking	sucking	Rec 17	JB	mouth	0.53	mouthw	0.0664994
Hatsuka	F	chimpanzee	sucking	1	sucking		sucking	sucking	Rec 17	JB	eye	0	eyew	0
Hatsuka	F	chimpanzee	sucking	2	quit		sucking	dipping	Rec 30	JB	whole	7.23	wholew	1
Hatsuka	F	chimpanzee	sucking	2	quit		sucking	dipping	Rec 30	JB	action	1.64	actionw	0.226833
Hatsuka	F	chimpanzee	sucking	2	quit		sucking	dipping	Rec 30	JB	food	0.68	foodw	0.0940526
Hatsuka	F	chimpanzee	sucking	2	quit		sucking	dipping	Rec 30	JB	face	2.62	facew	0.362379
Hatsuka	F	chimpanzee	sucking	2	quit		sucking	dipping	Rec 30	JB	mouth	0.51	mouthw	0.0705394
Hatsuka	F	chimpanzee	sucking	2	quit		sucking	dipping	Rec 30	JB	eye	0	eyew	0
Hatsuka	F	chimpanzee	sucking	3	none		sucking	sucking	Rec 35	JB	whole	9.49	wholew	1
Hatsuka	F	chimpanzee	sucking	3	none		sucking	sucking	Rec 35	JB	action	1.02	actionw	0.107482
Hatsuka	F	chimpanzee	sucking	3	none		sucking	sucking	Rec 35	JB	food	1.71	foodw	0.18019
Hatsuka	F	chimpanzee	sucking	3	none		sucking	sucking	Rec 35	JB	face	4.42	facew	0.465753
Hatsuka	F	chimpanzee	sucking	3	none		sucking	sucking	Rec 35	JB	mouth	0	mouthw	0
Hatsuka	F	chimpanzee	sucking	3	none		sucking	sucking	Rec 35	JB	eye	0	eyew	0
Hatsuka	F	chimpanzee	sucking	4	none		sucking	sucking	Rec 37	JB	whole	9.73	wholew	1
Hatsuka	F	chimpanzee	sucking	4	none		sucking	sucking	Rec 37	JB	action	1.66	actionw	0.170606
Hatsuka	F	chimpanzee	sucking	4	none		sucking	sucking	Rec 37	JB	food	1.37	foodw	0.140802
Hatsuka	F	chimpanzee	sucking	4	none		sucking	sucking	Rec 37	JB	face	3.99	facew	0.410072
Hatsuka	F	chimpanzee	sucking	4	none		sucking	sucking	Rec 37	JB	mouth	0.95	mouthw	0.0976362
Hatsuka	F	chimpanzee	sucking	4	none		sucking	sucking	Rec 37	JB	eye	0	eyew	0
Hatsuka	F	chimpanzee	sucking	5	none		sucking	dipping	Rec 42	JB	whole	8.89	wholew	1
Hatsuka	F	chimpanzee	sucking	5	none		sucking	dipping	Rec 42	JB	action	2.39	actionw	0.268841
Hatsuka	F	chimpanzee	sucking	5	none		sucking	dipping	Rec 42	JB	food	1.15	foodw	0.129359
Hatsuka	F	chimpanzee	sucking	5	none		sucking	dipping	Rec 42	JB	face	4.34	facew	0.488189
Hatsuka	F	chimpanzee	sucking	5	none		sucking	dipping	Rec 42	JB	mouth	0	mouthw	0
Hatsuka	F	chimpanzee	sucking	5	none		sucking	dipping	Rec 42	JB	eye	0	eyew	0
Hatsuka	F	chimpanzee	sucking	1	sucking		sucking	sucking	Rec 17	YP	whole	8.89	wholew	1
Hatsuka	F	chimpanzee	sucking	1	sucking		sucking	sucking	Rec 17	YP	action	1.18	actionw	0.132733
Hatsuka	F	chimpanzee	sucking	1	sucking		sucking	sucking	Rec 17	YP	food	1.96	foodw	0.220472
Hatsuka	F	chimpanzee	sucking	1	sucking		sucking	sucking	Rec 17	YP	face	4.16	facew	0.467942
Hatsuka	F	chimpanzee	sucking	1	sucking		sucking	sucking	Rec 17	YP	mouth	1.52	mouthw	0.170979
Hatsuka	F	chimpanzee	sucking	1	sucking		sucking	sucking	Rec 17	YP	eye	0	eyew	0
Hatsuka	F	chimpanzee	sucking	2	quit		sucking	dipping	Rec 30	YP	whole	5.13	wholew	1
Hatsuka	F	chimpanzee	sucking	2	quit		sucking	dipping	Rec 30	YP	action	0.84	actionw	0.163743
Hatsuka	F	chimpanzee	sucking	2	quit		sucking	dipping	Rec 30	YP	food	0.7	foodw	0.136452
Hatsuka	F	chimpanzee	sucking	2	quit		sucking	dipping	Rec 30	YP	face	1.54	facew	0.300195
Hatsuka	F	chimpanzee	sucking	2	quit		sucking	dipping	Rec 30	YP	mouth	0	mouthw	0
Hatsuka	F	chimpanzee	sucking	2	quit		sucking	dipping	Rec 30	YP	eye	0	eyew	0
Hatsuka	F	chimpanzee	sucking	3	none		sucking	sucking	Rec 35	YP	whole	8.49	wholew	1
Hatsuka	F	chimpanzee	sucking	3	none		sucking	sucking	Rec 35	YP	action	2.59	actionw	0.305065
Hatsuka	F	chimpanzee	sucking	3	none		sucking	sucking	Rec 35	YP	food	0.97	foodw	0.114252
Hatsuka	F	chimpanzee	sucking	3	none		sucking	sucking	Rec 35	YP	face	2.12	facew	0.249706
Hatsuka	F	chimpanzee	sucking	3	none		sucking	sucking	Rec 35	YP	mouth	0.69	mouthw	0.0812721
Hatsuka	F	chimpanzee	sucking	3	none		sucking	sucking	Rec 35	YP	eye	0	eyew	0
Hatsuka	F	chimpanzee	sucking	4	none		sucking	sucking	Rec 37	YP	whole	6.85	wholew	1
Hatsuka	F	chimpanzee	sucking	4	none		sucking	sucking	Rec 37	YP	action	1.22	actionw	0.178102
Hatsuka	F	chimpanzee	sucking	4	none		sucking	sucking	Rec 37	YP	food	0.57	foodw	0.0832117
Hatsuka	F	chimpanzee	sucking	4	none		sucking	sucking	Rec 37	YP	face	2.77	facew	0.40438
Hatsuka	F	chimpanzee	sucking	4	none		sucking	sucking	Rec 37	YP	mouth	0.69	mouthw	0.10073
Hatsuka	F	chimpanzee	sucking	4	none		sucking	sucking	Rec 37	YP	eye	0	eyew	0
Hatsuka	F	chimpanzee	sucking	5	none		sucking	dipping	Rec 42	YP	whole	5.07	wholew	1
Hatsuka	F	chimpanzee	sucking	5	none		sucking	dipping	Rec 42	YP	action	1.32	actionw	0.260355
Hatsuka	F	chimpanzee	sucking	5	none		sucking	dipping	Rec 42	YP	food	0.43	foodw	0.0848126
Hatsuka	F	chimpanzee	sucking	5	none		sucking	dipping	Rec 42	YP	face	2.14	facew	0.422091
Hatsuka	F	chimpanzee	sucking	5	none		sucking	dipping	Rec 42	YP	mouth	0.03	mouthw	0.00591716
Hatsuka	F	chimpanzee	sucking	5	none		sucking	dipping	Rec 42	YP	eye	0	eyew	0
Ikela	F	bonobo	dipping	1	none		dipping	dipping	Rec 44	JB	whole	9.76	wholew	1
Ikela	F	bonobo	dipping	1	none		dipping	dipping	Rec 44	JB	action	1.59	actionw	0.16291
Ikela	F	bonobo	dipping	1	none		dipping	dipping	Rec 44	JB	food	1.75	foodw	0.179303
Ikela	F	bonobo	dipping	1	none		dipping	dipping	Rec 44	JB	face	3.62	facew	0.370902
Ikela	F	bonobo	dipping	1	none		dipping	dipping	Rec 44	JB	mouth	0.32	mouthw	0.0327869
Ikela	F	bonobo	dipping	1	none		dipping	dipping	Rec 44	JB	eye	0	eyew	0
Ikela	F	bonobo	dipping	2	quit		dipping	dipping	Rec 48	JB	whole	6.62	wholew	1
Ikela	F	bonobo	dipping	2	quit		dipping	dipping	Rec 48	JB	action	1.63	actionw	0.246224
Ikela	F	bonobo	dipping	2	quit		dipping	dipping	Rec 48	JB	food	1.56	foodw	0.23565
Ikela	F	bonobo	dipping	2	quit		dipping	dipping	Rec 48	JB	face	2.45	facew	0.370091
Ikela	F	bonobo	dipping	2	quit		dipping	dipping	Rec 48	JB	mouth	0	mouthw	0
Ikela	F	bonobo	dipping	2	quit		dipping	dipping	Rec 48	JB	eye	0.14	eyew	0.021148
Ikela	F	bonobo	dipping	3	none		dipping	dipping	Rec 56	JB	whole	6.97	wholew	1
Ikela	F	bonobo	dipping	3	none		dipping	dipping	Rec 56	JB	action	2.12	actionw	0.304161
Ikela	F	bonobo	dipping	3	none		dipping	dipping	Rec 56	JB	food	0.64	foodw	0.0918221
Ikela	F	bonobo	dipping	3	none		dipping	dipping	Rec 56	JB	face	2.36	facew	0.338594
Ikela	F	bonobo	dipping	3	none		dipping	dipping	Rec 56	JB	mouth	0	mouthw	0
Ikela	F	bonobo	dipping	3	none		dipping	dipping	Rec 56	JB	eye	0.16	eyew	0.0229555
Ikela	F	bonobo	dipping	4	none		dipping	sucking	Rec 61	JB	whole	3.67	wholew	1
Ikela	F	bonobo	dipping	4	none		dipping	sucking	Rec 61	JB	action	0.41	actionw	0.111717
Ikela	F	bonobo	dipping	4	none		dipping	sucking	Rec 61	JB	food	0.46	foodw	0.125341
Ikela	F	bonobo	dipping	4	none		dipping	sucking	Rec 61	JB	face	1.8	facew	0.490463
Ikela	F	bonobo	dipping	4	none		dipping	sucking	Rec 61	JB	mouth	0.16	mouthw	0.0435967
Ikela	F	bonobo	dipping	4	none		dipping	sucking	Rec 61	JB	eye	0	eyew	0
Ikela	F	bonobo	dipping	5	none		dipping	sucking	Rec 71	JB	whole	9.74	wholew	1
Ikela	F	bonobo	dipping	5	none		dipping	sucking	Rec 71	JB	action	2.18	actionw	0.223819
Ikela	F	bonobo	dipping	5	none		dipping	sucking	Rec 71	JB	food	0.44	foodw	0.0451745
Ikela	F	bonobo	dipping	5	none		dipping	sucking	Rec 71	JB	face	3.04	facew	0.312115
Ikela	F	bonobo	dipping	5	none		dipping	sucking	Rec 71	JB	mouth	0	mouthw	0
Ikela	F	bonobo	dipping	5	none		dipping	sucking	Rec 71	JB	eye	0.79	eyew	0.0811088
Ikela	F	bonobo	dipping	1	none		dipping	dipping	Rec 44	YP	whole	10.38	wholew	1
Ikela	F	bonobo	dipping	1	none		dipping	dipping	Rec 44	YP	action	2.27	actionw	0.21869
Ikela	F	bonobo	dipping	1	none		dipping	dipping	Rec 44	YP	food	1.32	foodw	0.127168
Ikela	F	bonobo	dipping	1	none		dipping	dipping	Rec 44	YP	face	3.94	facew	0.379576
Ikela	F	bonobo	dipping	1	none		dipping	dipping	Rec 44	YP	mouth	0	mouthw	0
Ikela	F	bonobo	dipping	1	none		dipping	dipping	Rec 44	YP	eye	0	eyew	0
Ikela	F	bonobo	dipping	2	quit		dipping	dipping	Rec 48	YP	whole	8.95	wholew	1
Ikela	F	bonobo	dipping	2	quit		dipping	dipping	Rec 48	YP	action	1.4	actionw	0.156425
Ikela	F	bonobo	dipping	2	quit		dipping	dipping	Rec 48	YP	food	0.18	foodw	0.0201117
Ikela	F	bonobo	dipping	2	quit		dipping	dipping	Rec 48	YP	face	4.54	facew	0.507263
Ikela	F	bonobo	dipping	2	quit		dipping	dipping	Rec 48	YP	mouth	0.16	mouthw	0.0178771
Ikela	F	bonobo	dipping	2	quit		dipping	dipping	Rec 48	YP	eye	0.65	eyew	0.0726257
Ikela	F	bonobo	dipping	3	none		dipping	dipping	Rec 56	YP	whole	3.73	wholew	1
Ikela	F	bonobo	dipping	3	none		dipping	dipping	Rec 56	YP	action	1.2	actionw	0.321716
Ikela	F	bonobo	dipping	3	none		dipping	dipping	Rec 56	YP	food	1.02	foodw	0.273458
Ikela	F	bonobo	dipping	3	none		dipping	dipping	Rec 56	YP	face	1.51	facew	0.404826
Ikela	F	bonobo	dipping	3	none		dipping	dipping	Rec 56	YP	mouth	0	mouthw	0
Ikela	F	bonobo	dipping	3	none		dipping	dipping	Rec 56	YP	eye	0	eyew	0
Ikela	F	bonobo	dipping	4	none		dipping	sucking	Rec 61	YP	whole	0	wholew	0
Ikela	F	bonobo	dipping	4	none		dipping	sucking	Rec 61	YP	action	0	actionw	0
Ikela	F	bonobo	dipping	4	none		dipping	sucking	Rec 61	YP	food	0	foodw	0
Ikela	F	bonobo	dipping	4	none		dipping	sucking	Rec 61	YP	face	0	facew	0
Ikela	F	bonobo	dipping	4	none		dipping	sucking	Rec 61	YP	mouth	0	mouthw	0
Ikela	F	bonobo	dipping	4	none		dipping	sucking	Rec 61	YP	eye	0	eyew	0
Ikela	F	bonobo	dipping	5	none		dipping	sucking	Rec 71	YP	whole	7.27	wholew	1
Ikela	F	bonobo	dipping	5	none		dipping	sucking	Rec 71	YP	action	1.4	actionw	0.192572
Ikela	F	bonobo	dipping	5	none		dipping	sucking	Rec 71	YP	food	0.9	foodw	0.123796
Ikela	F	bonobo	dipping	5	none		dipping	sucking	Rec 71	YP	face	2.64	facew	0.363136
Ikela	F	bonobo	dipping	5	none		dipping	sucking	Rec 71	YP	mouth	0	mouthw	0
Ikela	F	bonobo	dipping	5	none		dipping	sucking	Rec 71	YP	eye	0.32	eyew	0.0440165
Ikela	F	bonobo	dipping	1	none		sucking	dipping	Rec 44	JB	whole	5.48	wholew	1
Ikela	F	bonobo	dipping	1	none		sucking	dipping	Rec 44	JB	action	0.45	actionw	0.0821168
Ikela	F	bonobo	dipping	1	none		sucking	dipping	Rec 44	JB	food	0.11	foodw	0.020073
Ikela	F	bonobo	dipping	1	none		sucking	dipping	Rec 44	JB	face	3.08	facew	0.562044
Ikela	F	bonobo	dipping	1	none		sucking	dipping	Rec 44	JB	mouth	0.66	mouthw	0.120438
Ikela	F	bonobo	dipping	1	none		sucking	dipping	Rec 44	JB	eye	0	eyew	0
Ikela	F	bonobo	dipping	2	quit		sucking	dipping	Rec 48	JB	whole	7.22	wholew	1
Ikela	F	bonobo	dipping	2	quit		sucking	dipping	Rec 48	JB	action	1.45	actionw	0.200831
Ikela	F	bonobo	dipping	2	quit		sucking	dipping	Rec 48	JB	food	0.37	foodw	0.0512465
Ikela	F	bonobo	dipping	2	quit		sucking	dipping	Rec 48	JB	face	2.41	facew	0.333795
Ikela	F	bonobo	dipping	2	quit		sucking	dipping	Rec 48	JB	mouth	0.24	mouthw	0.033241
Ikela	F	bonobo	dipping	2	quit		sucking	dipping	Rec 48	JB	eye	0	eyew	0
Ikela	F	bonobo	dipping	3	none		sucking	dipping	Rec 56	JB	whole	4.37	wholew	1
Ikela	F	bonobo	dipping	3	none		sucking	dipping	Rec 56	JB	action	1.82	actionw	0.416476
Ikela	F	bonobo	dipping	3	none		sucking	dipping	Rec 56	JB	food	0.95	foodw	0.217391
Ikela	F	bonobo	dipping	3	none		sucking	dipping	Rec 56	JB	face	1.32	facew	0.302059
Ikela	F	bonobo	dipping	3	none		sucking	dipping	Rec 56	JB	mouth	0	mouthw	0
Ikela	F	bonobo	dipping	3	none		sucking	dipping	Rec 56	JB	eye	0	eyew	0
Ikela	F	bonobo	dipping	4	none		sucking	sucking	Rec 61	JB	whole	4.47	wholew	1
Ikela	F	bonobo	dipping	4	none		sucking	sucking	Rec 61	JB	action	0.75	actionw	0.167785
Ikela	F	bonobo	dipping	4	none		sucking	sucking	Rec 61	JB	food	0.81	foodw	0.181208
Ikela	F	bonobo	dipping	4	none		sucking	sucking	Rec 61	JB	face	1.33	facew	0.297539
Ikela	F	bonobo	dipping	4	none		sucking	sucking	Rec 61	JB	mouth	0	mouthw	0
Ikela	F	bonobo	dipping	4	none		sucking	sucking	Rec 61	JB	eye	0	eyew	0
Ikela	F	bonobo	dipping	5	none		sucking	sucking	Rec 71	JB	whole	7.01	wholew	1
Ikela	F	bonobo	dipping	5	none		sucking	sucking	Rec 71	JB	action	2.28	actionw	0.32525
Ikela	F	bonobo	dipping	5	none		sucking	sucking	Rec 71	JB	food	1.77	foodw	0.252496
Ikela	F	bonobo	dipping	5	none		sucking	sucking	Rec 71	JB	face	0.96	facew	0.136947
Ikela	F	bonobo	dipping	5	none		sucking	sucking	Rec 71	JB	mouth	0	mouthw	0
Ikela	F	bonobo	dipping	5	none		sucking	sucking	Rec 71	JB	eye	0	eyew	0
Ikela	F	bonobo	dipping	1	none		sucking	dipping	Rec 44	YP	whole	0	wholew	0
Ikela	F	bonobo	dipping	1	none		sucking	dipping	Rec 44	YP	action	0	actionw	0
Ikela	F	bonobo	dipping	1	none		sucking	dipping	Rec 44	YP	food	0	foodw	0
Ikela	F	bonobo	dipping	1	none		sucking	dipping	Rec 44	YP	face	0	facew	0
Ikela	F	bonobo	dipping	1	none		sucking	dipping	Rec 44	YP	mouth	0	mouthw	0
Ikela	F	bonobo	dipping	1	none		sucking	dipping	Rec 44	YP	eye	0	eyew	0
Ikela	F	bonobo	dipping	2	quit		sucking	dipping	Rec 48	YP	whole	1.19	wholew	1
Ikela	F	bonobo	dipping	2	quit		sucking	dipping	Rec 48	YP	action	0.47	actionw	0.394958
Ikela	F	bonobo	dipping	2	quit		sucking	dipping	Rec 48	YP	food	0	foodw	0
Ikela	F	bonobo	dipping	2	quit		sucking	dipping	Rec 48	YP	face	0.7	facew	0.588235
Ikela	F	bonobo	dipping	2	quit		sucking	dipping	Rec 48	YP	mouth	0	mouthw	0
Ikela	F	bonobo	dipping	2	quit		sucking	dipping	Rec 48	YP	eye	0	eyew	0
Ikela	F	bonobo	dipping	3	none		sucking	dipping	Rec 56	YP	whole	6.93	wholew	1
Ikela	F	bonobo	dipping	3	none		sucking	dipping	Rec 56	YP	action	1.6	actionw	0.23088
Ikela	F	bonobo	dipping	3	none		sucking	dipping	Rec 56	YP	food	1.76	foodw	0.253968
Ikela	F	bonobo	dipping	3	none		sucking	dipping	Rec 56	YP	face	2.78	facew	0.401154
Ikela	F	bonobo	dipping	3	none		sucking	dipping	Rec 56	YP	mouth	0	mouthw	0
Ikela	F	bonobo	dipping	3	none		sucking	dipping	Rec 56	YP	eye	0.18	eyew	0.025974
Ikela	F	bonobo	dipping	4	none		sucking	sucking	Rec 61	YP	whole	2.98	wholew	1
Ikela	F	bonobo	dipping	4	none		sucking	sucking	Rec 61	YP	action	0.78	actionw	0.261745
Ikela	F	bonobo	dipping	4	none		sucking	sucking	Rec 61	YP	food	0	foodw	0
Ikela	F	bonobo	dipping	4	none		sucking	sucking	Rec 61	YP	face	0.51	facew	0.171141
Ikela	F	bonobo	dipping	4	none		sucking	sucking	Rec 61	YP	mouth	0	mouthw	0
Ikela	F	bonobo	dipping	4	none		sucking	sucking	Rec 61	YP	eye	0	eyew	0
Ikela	F	bonobo	dipping	5	none		sucking	sucking	Rec 71	YP	whole	4.75	wholew	1
Ikela	F	bonobo	dipping	5	none		sucking	sucking	Rec 71	YP	action	1.41	actionw	0.296842
Ikela	F	bonobo	dipping	5	none		sucking	sucking	Rec 71	YP	food	0.91	foodw	0.191579
Ikela	F	bonobo	dipping	5	none		sucking	sucking	Rec 71	YP	face	1.28	facew	0.269474
Ikela	F	bonobo	dipping	5	none		sucking	sucking	Rec 71	YP	mouth	0	mouthw	0
Ikela	F	bonobo	dipping	5	none		sucking	sucking	Rec 71	YP	eye	0	eyew	0
Iroha	F	chimpanzee	sucking	1	sucking		dipping	sucking	Rec 15	JB	whole	3.56	wholew	1
Iroha	F	chimpanzee	sucking	1	sucking		dipping	sucking	Rec 15	JB	action	1.16	actionw	0.325843
Iroha	F	chimpanzee	sucking	1	sucking		dipping	sucking	Rec 15	JB	food	0.93	foodw	0.261236
Iroha	F	chimpanzee	sucking	1	sucking		dipping	sucking	Rec 15	JB	face	1.16	facew	0.325843
Iroha	F	chimpanzee	sucking	1	sucking		dipping	sucking	Rec 15	JB	mouth	0.13	mouthw	0.0365169
Iroha	F	chimpanzee	sucking	1	sucking		dipping	sucking	Rec 15	JB	eye	0	eyew	0
Iroha	F	chimpanzee	sucking	2	sucking		dipping	sucking	#1	JB	whole	3.91	wholew	1
Iroha	F	chimpanzee	sucking	2	sucking		dipping	sucking	#1	JB	action	0.75	actionw	0.191816
Iroha	F	chimpanzee	sucking	2	sucking		dipping	sucking	#1	JB	food	0	foodw	0
Iroha	F	chimpanzee	sucking	2	sucking		dipping	sucking	#1	JB	face	1.16	facew	0.296675
Iroha	F	chimpanzee	sucking	2	sucking		dipping	sucking	#1	JB	mouth	0	mouthw	0
Iroha	F	chimpanzee	sucking	2	sucking		dipping	sucking	#1	JB	eye	0	eyew	0
Iroha	F	chimpanzee	sucking	3	sucking		dipping	dipping	#2	JB	whole	0.05	wholew	1
Iroha	F	chimpanzee	sucking	3	sucking		dipping	dipping	#2	JB	action	0	actionw	0
Iroha	F	chimpanzee	sucking	3	sucking		dipping	dipping	#2	JB	food	0	foodw	0
Iroha	F	chimpanzee	sucking	3	sucking		dipping	dipping	#2	JB	face	0.02	facew	0.4
Iroha	F	chimpanzee	sucking	3	sucking		dipping	dipping	#2	JB	mouth	0	mouthw	0
Iroha	F	chimpanzee	sucking	3	sucking		dipping	dipping	#2	JB	eye	0	eyew	0
Iroha	F	chimpanzee	sucking	4	sucking		dipping	sucking	Rec 25	JB	whole	7.73	wholew	1
Iroha	F	chimpanzee	sucking	4	sucking		dipping	sucking	Rec 25	JB	action	0.17	actionw	0.0219922
Iroha	F	chimpanzee	sucking	4	sucking		dipping	sucking	Rec 25	JB	food	0.42	foodw	0.0543338
Iroha	F	chimpanzee	sucking	4	sucking		dipping	sucking	Rec 25	JB	face	0	facew	0
Iroha	F	chimpanzee	sucking	4	sucking		dipping	sucking	Rec 25	JB	mouth	0	mouthw	0
Iroha	F	chimpanzee	sucking	4	sucking		dipping	sucking	Rec 25	JB	eye	0	eyew	0
Iroha	F	chimpanzee	sucking	5	sucking		dipping	dipping	Rec 32	JB	whole	6.2	wholew	1
Iroha	F	chimpanzee	sucking	5	sucking		dipping	dipping	Rec 32	JB	action	0.09	actionw	0.0145161
Iroha	F	chimpanzee	sucking	5	sucking		dipping	dipping	Rec 32	JB	food	0.02	foodw	0.00322581
Iroha	F	chimpanzee	sucking	5	sucking		dipping	dipping	Rec 32	JB	face	0.03	facew	0.00483871
Iroha	F	chimpanzee	sucking	5	sucking		dipping	dipping	Rec 32	JB	mouth	0	mouthw	0
Iroha	F	chimpanzee	sucking	5	sucking		dipping	dipping	Rec 32	JB	eye	0	eyew	0
Iroha	F	chimpanzee	sucking	1	sucking		dipping	sucking	Rec 15	YP	whole	6.69	wholew	1
Iroha	F	chimpanzee	sucking	1	sucking		dipping	sucking	Rec 15	YP	action	4.01	actionw	0.599402
Iroha	F	chimpanzee	sucking	1	sucking		dipping	sucking	Rec 15	YP	food	1.76	foodw	0.263079
Iroha	F	chimpanzee	sucking	1	sucking		dipping	sucking	Rec 15	YP	face	0	facew	0
Iroha	F	chimpanzee	sucking	1	sucking		dipping	sucking	Rec 15	YP	mouth	0	mouthw	0
Iroha	F	chimpanzee	sucking	1	sucking		dipping	sucking	Rec 15	YP	eye	0	eyew	0
Iroha	F	chimpanzee	sucking	2	sucking		dipping	sucking	#1	YP	whole	6.97	wholew	1
Iroha	F	chimpanzee	sucking	2	sucking		dipping	sucking	#1	YP	action	3.93	actionw	0.563845
Iroha	F	chimpanzee	sucking	2	sucking		dipping	sucking	#1	YP	food	0	foodw	0
Iroha	F	chimpanzee	sucking	2	sucking		dipping	sucking	#1	YP	face	2.66	facew	0.381636
Iroha	F	chimpanzee	sucking	2	sucking		dipping	sucking	#1	YP	mouth	0.55	mouthw	0.0789096
Iroha	F	chimpanzee	sucking	2	sucking		dipping	sucking	#1	YP	eye	0	eyew	0
Iroha	F	chimpanzee	sucking	3	sucking		dipping	dipping	#2	YP	whole	0.9	wholew	1
Iroha	F	chimpanzee	sucking	3	sucking		dipping	dipping	#2	YP	action	0	actionw	0
Iroha	F	chimpanzee	sucking	3	sucking		dipping	dipping	#2	YP	food	0.02	foodw	0.0222222
Iroha	F	chimpanzee	sucking	3	sucking		dipping	dipping	#2	YP	face	0.53	facew	0.588889
Iroha	F	chimpanzee	sucking	3	sucking		dipping	dipping	#2	YP	mouth	0	mouthw	0
Iroha	F	chimpanzee	sucking	3	sucking		dipping	dipping	#2	YP	eye	0	eyew	0
Iroha	F	chimpanzee	sucking	4	sucking		dipping	sucking	Rec 25	YP	whole	1.08	wholew	1
Iroha	F	chimpanzee	sucking	4	sucking		dipping	sucking	Rec 25	YP	action	0.05	actionw	0.0462963
Iroha	F	chimpanzee	sucking	4	sucking		dipping	sucking	Rec 25	YP	food	0.05	foodw	0.0462963
Iroha	F	chimpanzee	sucking	4	sucking		dipping	sucking	Rec 25	YP	face	0	facew	0
Iroha	F	chimpanzee	sucking	4	sucking		dipping	sucking	Rec 25	YP	mouth	0	mouthw	0
Iroha	F	chimpanzee	sucking	4	sucking		dipping	sucking	Rec 25	YP	eye	0	eyew	0
Iroha	F	chimpanzee	sucking	5	sucking		dipping	dipping	Rec 32	YP	whole	4.34	wholew	1
Iroha	F	chimpanzee	sucking	5	sucking		dipping	dipping	Rec 32	YP	action	0.11	actionw	0.0253456
Iroha	F	chimpanzee	sucking	5	sucking		dipping	dipping	Rec 32	YP	food	0.04	foodw	0.00921659
Iroha	F	chimpanzee	sucking	5	sucking		dipping	dipping	Rec 32	YP	face	0	facew	0
Iroha	F	chimpanzee	sucking	5	sucking		dipping	dipping	Rec 32	YP	mouth	0	mouthw	0
Iroha	F	chimpanzee	sucking	5	sucking		dipping	dipping	Rec 32	YP	eye	0	eyew	0
Iroha	F	chimpanzee	sucking	1	sucking		sucking	sucking	Rec 15	JB	whole	7.18	wholew	1
Iroha	F	chimpanzee	sucking	1	sucking		sucking	sucking	Rec 15	JB	action	1.49	actionw	0.207521
Iroha	F	chimpanzee	sucking	1	sucking		sucking	sucking	Rec 15	JB	food	3.46	foodw	0.481894
Iroha	F	chimpanzee	sucking	1	sucking		sucking	sucking	Rec 15	JB	face	1.9	facew	0.264624
Iroha	F	chimpanzee	sucking	1	sucking		sucking	sucking	Rec 15	JB	mouth	0.64	mouthw	0.0891365
Iroha	F	chimpanzee	sucking	1	sucking		sucking	sucking	Rec 15	JB	eye	0	eyew	0
Iroha	F	chimpanzee	sucking	2	sucking		sucking	sucking	#1	JB	whole	7.6	wholew	1
Iroha	F	chimpanzee	sucking	2	sucking		sucking	sucking	#1	JB	action	1.12	actionw	0.147368
Iroha	F	chimpanzee	sucking	2	sucking		sucking	sucking	#1	JB	food	3.47	foodw	0.456579
Iroha	F	chimpanzee	sucking	2	sucking		sucking	sucking	#1	JB	face	2.51	facew	0.330263
Iroha	F	chimpanzee	sucking	2	sucking		sucking	sucking	#1	JB	mouth	0.04	mouthw	0.00526316
Iroha	F	chimpanzee	sucking	2	sucking		sucking	sucking	#1	JB	eye	0	eyew	0
Iroha	F	chimpanzee	sucking	3	sucking		sucking	dipping	#2	JB	whole	0.26	wholew	1
Iroha	F	chimpanzee	sucking	3	sucking		sucking	dipping	#2	JB	action	0	actionw	0
Iroha	F	chimpanzee	sucking	3	sucking		sucking	dipping	#2	JB	food	0	foodw	0
Iroha	F	chimpanzee	sucking	3	sucking		sucking	dipping	#2	JB	face	0.02	facew	0.0769231
Iroha	F	chimpanzee	sucking	3	sucking		sucking	dipping	#2	JB	mouth	0	mouthw	0
Iroha	F	chimpanzee	sucking	3	sucking		sucking	dipping	#2	JB	eye	0	eyew	0
Iroha	F	chimpanzee	sucking	4	sucking		sucking	sucking	Rec 25	JB	whole	6.38	wholew	1
Iroha	F	chimpanzee	sucking	4	sucking		sucking	sucking	Rec 25	JB	action	0	actionw	0
Iroha	F	chimpanzee	sucking	4	sucking		sucking	sucking	Rec 25	JB	food	0.03	foodw	0.00470219
Iroha	F	chimpanzee	sucking	4	sucking		sucking	sucking	Rec 25	JB	face	0	facew	0
Iroha	F	chimpanzee	sucking	4	sucking		sucking	sucking	Rec 25	JB	mouth	0	mouthw	0
Iroha	F	chimpanzee	sucking	4	sucking		sucking	sucking	Rec 25	JB	eye	0	eyew	0
Iroha	F	chimpanzee	sucking	5	sucking		sucking	dipping	Rec 32	JB	whole	5.59	wholew	1
Iroha	F	chimpanzee	sucking	5	sucking		sucking	dipping	Rec 32	JB	action	0.06	actionw	0.0107335
Iroha	F	chimpanzee	sucking	5	sucking		sucking	dipping	Rec 32	JB	food	0	foodw	0
Iroha	F	chimpanzee	sucking	5	sucking		sucking	dipping	Rec 32	JB	face	0	facew	0
Iroha	F	chimpanzee	sucking	5	sucking		sucking	dipping	Rec 32	JB	mouth	0	mouthw	0
Iroha	F	chimpanzee	sucking	5	sucking		sucking	dipping	Rec 32	JB	eye	0	eyew	0
Iroha	F	chimpanzee	sucking	1	sucking		sucking	sucking	Rec 15	YP	whole	7.14	wholew	1
Iroha	F	chimpanzee	sucking	1	sucking		sucking	sucking	Rec 15	YP	action	1.25	actionw	0.17507
Iroha	F	chimpanzee	sucking	1	sucking		sucking	sucking	Rec 15	YP	food	2.85	foodw	0.39916
Iroha	F	chimpanzee	sucking	1	sucking		sucking	sucking	Rec 15	YP	face	1.51	facew	0.211485
Iroha	F	chimpanzee	sucking	1	sucking		sucking	sucking	Rec 15	YP	mouth	0	mouthw	0
Iroha	F	chimpanzee	sucking	1	sucking		sucking	sucking	Rec 15	YP	eye	0	eyew	0
Iroha	F	chimpanzee	sucking	2	sucking		sucking	sucking	#1	YP	whole	4.31	wholew	1
Iroha	F	chimpanzee	sucking	2	sucking		sucking	sucking	#1	YP	action	1.58	actionw	0.366589
Iroha	F	chimpanzee	sucking	2	sucking		sucking	sucking	#1	YP	food	0.55	foodw	0.12761
Iroha	F	chimpanzee	sucking	2	sucking		sucking	sucking	#1	YP	face	1.51	facew	0.350348
Iroha	F	chimpanzee	sucking	2	sucking		sucking	sucking	#1	YP	mouth	0.24	mouthw	0.0556845
Iroha	F	chimpanzee	sucking	2	sucking		sucking	sucking	#1	YP	eye	0	eyew	0
Iroha	F	chimpanzee	sucking	3	sucking		sucking	dipping	#2	YP	whole	0.53	wholew	1
Iroha	F	chimpanzee	sucking	3	sucking		sucking	dipping	#2	YP	action	0	actionw	0
Iroha	F	chimpanzee	sucking	3	sucking		sucking	dipping	#2	YP	food	0	foodw	0
Iroha	F	chimpanzee	sucking	3	sucking		sucking	dipping	#2	YP	face	0.02	facew	0.0377358
Iroha	F	chimpanzee	sucking	3	sucking		sucking	dipping	#2	YP	mouth	0	mouthw	0
Iroha	F	chimpanzee	sucking	3	sucking		sucking	dipping	#2	YP	eye	0	eyew	0
Iroha	F	chimpanzee	sucking	4	sucking		sucking	sucking	Rec 25	YP	whole	5.18	wholew	1
Iroha	F	chimpanzee	sucking	4	sucking		sucking	sucking	Rec 25	YP	action	0.05	actionw	0.00965251
Iroha	F	chimpanzee	sucking	4	sucking		sucking	sucking	Rec 25	YP	food	0.04	foodw	0.00772201
Iroha	F	chimpanzee	sucking	4	sucking		sucking	sucking	Rec 25	YP	face	0.04	facew	0.00772201
Iroha	F	chimpanzee	sucking	4	sucking		sucking	sucking	Rec 25	YP	mouth	0	mouthw	0
Iroha	F	chimpanzee	sucking	4	sucking		sucking	sucking	Rec 25	YP	eye	0	eyew	0
Iroha	F	chimpanzee	sucking	5	sucking		sucking	dipping	Rec 32	YP	whole	4.96	wholew	1
Iroha	F	chimpanzee	sucking	5	sucking		sucking	dipping	Rec 32	YP	action	0.02	actionw	0.00403226
Iroha	F	chimpanzee	sucking	5	sucking		sucking	dipping	Rec 32	YP	food	0.04	foodw	0.00806452
Iroha	F	chimpanzee	sucking	5	sucking		sucking	dipping	Rec 32	YP	face	0	facew	0
Iroha	F	chimpanzee	sucking	5	sucking		sucking	dipping	Rec 32	YP	mouth	0	mouthw	0
Iroha	F	chimpanzee	sucking	5	sucking		sucking	dipping	Rec 32	YP	eye	0	eyew	0
Junior	M	bonobo	dipping	1	none		dipping	sucking	Rec 45	JB	whole	7.84	wholew	1
Junior	M	bonobo	dipping	1	none		dipping	sucking	Rec 45	JB	action	3.14	actionw	0.40051
Junior	M	bonobo	dipping	1	none		dipping	sucking	Rec 45	JB	food	2.23	foodw	0.284439
Junior	M	bonobo	dipping	1	none		dipping	sucking	Rec 45	JB	face	1.93	facew	0.246173
Junior	M	bonobo	dipping	1	none		dipping	sucking	Rec 45	JB	mouth	0.27	mouthw	0.0344388
Junior	M	bonobo	dipping	1	none		dipping	sucking	Rec 45	JB	eye	0	eyew	0
Junior	M	bonobo	dipping	2	none		dipping	sucking	Rec 51	JB	whole	4.95	wholew	1
Junior	M	bonobo	dipping	2	none		dipping	sucking	Rec 51	JB	action	1.88	actionw	0.379798
Junior	M	bonobo	dipping	2	none		dipping	sucking	Rec 51	JB	food	0.45	foodw	0.0909091
Junior	M	bonobo	dipping	2	none		dipping	sucking	Rec 51	JB	face	2.26	facew	0.456566
Junior	M	bonobo	dipping	2	none		dipping	sucking	Rec 51	JB	mouth	0.26	mouthw	0.0525253
Junior	M	bonobo	dipping	2	none		dipping	sucking	Rec 51	JB	eye	0	eyew	0
Junior	M	bonobo	dipping	3	none		dipping	sucking	Rec 57	JB	whole	3.08	wholew	1
Junior	M	bonobo	dipping	3	none		dipping	sucking	Rec 57	JB	action	1.26	actionw	0.409091
Junior	M	bonobo	dipping	3	none		dipping	sucking	Rec 57	JB	food	0	foodw	0
Junior	M	bonobo	dipping	3	none		dipping	sucking	Rec 57	JB	face	0.97	facew	0.314935
Junior	M	bonobo	dipping	3	none		dipping	sucking	Rec 57	JB	mouth	0	mouthw	0
Junior	M	bonobo	dipping	3	none		dipping	sucking	Rec 57	JB	eye	0	eyew	0
Junior	M	bonobo	dipping	4	quit		dipping	dipping	Rec 64	JB	whole	1.87	wholew	1
Junior	M	bonobo	dipping	4	quit		dipping	dipping	Rec 64	JB	action	0.84	actionw	0.449198
Junior	M	bonobo	dipping	4	quit		dipping	dipping	Rec 64	JB	food	0.36	foodw	0.192513
Junior	M	bonobo	dipping	4	quit		dipping	dipping	Rec 64	JB	face	0.49	facew	0.262032
Junior	M	bonobo	dipping	4	quit		dipping	dipping	Rec 64	JB	mouth	0	mouthw	0
Junior	M	bonobo	dipping	4	quit		dipping	dipping	Rec 64	JB	eye	0	eyew	0
Junior	M	bonobo	dipping	5	none		dipping	dipping	Rec 74	JB	whole	2.58	wholew	1
Junior	M	bonobo	dipping	5	none		dipping	dipping	Rec 74	JB	action	0.59	actionw	0.228682
Junior	M	bonobo	dipping	5	none		dipping	dipping	Rec 74	JB	food	0	foodw	0
Junior	M	bonobo	dipping	5	none		dipping	dipping	Rec 74	JB	face	1.48	facew	0.573643
Junior	M	bonobo	dipping	5	none		dipping	dipping	Rec 74	JB	mouth	0	mouthw	0
Junior	M	bonobo	dipping	5	none		dipping	dipping	Rec 74	JB	eye	0	eyew	0
Junior	M	bonobo	dipping	1	none		dipping	sucking	Rec 45	YP	whole	3.63	wholew	1
Junior	M	bonobo	dipping	1	none		dipping	sucking	Rec 45	YP	action	0.77	actionw	0.212121
Junior	M	bonobo	dipping	1	none		dipping	sucking	Rec 45	YP	food	0	foodw	0
Junior	M	bonobo	dipping	1	none		dipping	sucking	Rec 45	YP	face	2.43	facew	0.669421
Junior	M	bonobo	dipping	1	none		dipping	sucking	Rec 45	YP	mouth	0.41	mouthw	0.112948
Junior	M	bonobo	dipping	1	none		dipping	sucking	Rec 45	YP	eye	0	eyew	0
Junior	M	bonobo	dipping	2	none		dipping	sucking	Rec 51	YP	whole	0	wholew	0
Junior	M	bonobo	dipping	2	none		dipping	sucking	Rec 51	YP	action	0	actionw	0
Junior	M	bonobo	dipping	2	none		dipping	sucking	Rec 51	YP	food	0	foodw	0
Junior	M	bonobo	dipping	2	none		dipping	sucking	Rec 51	YP	face	0	facew	0
Junior	M	bonobo	dipping	2	none		dipping	sucking	Rec 51	YP	mouth	0	mouthw	0
Junior	M	bonobo	dipping	2	none		dipping	sucking	Rec 51	YP	eye	0	eyew	0
Junior	M	bonobo	dipping	3	none		dipping	sucking	Rec 57	YP	whole	3.25	wholew	1
Junior	M	bonobo	dipping	3	none		dipping	sucking	Rec 57	YP	action	0.62	actionw	0.190769
Junior	M	bonobo	dipping	3	none		dipping	sucking	Rec 57	YP	food	0	foodw	0
Junior	M	bonobo	dipping	3	none		dipping	sucking	Rec 57	YP	face	0.68	facew	0.209231
Junior	M	bonobo	dipping	3	none		dipping	sucking	Rec 57	YP	mouth	0.02	mouthw	0.00615385
Junior	M	bonobo	dipping	3	none		dipping	sucking	Rec 57	YP	eye	0	eyew	0
Junior	M	bonobo	dipping	4	quit		dipping	dipping	Rec 64	YP	whole	0	wholew	0
Junior	M	bonobo	dipping	4	quit		dipping	dipping	Rec 64	YP	action	0	actionw	0
Junior	M	bonobo	dipping	4	quit		dipping	dipping	Rec 64	YP	food	0	foodw	0
Junior	M	bonobo	dipping	4	quit		dipping	dipping	Rec 64	YP	face	0	facew	0
Junior	M	bonobo	dipping	4	quit		dipping	dipping	Rec 64	YP	mouth	0	mouthw	0
Junior	M	bonobo	dipping	4	quit		dipping	dipping	Rec 64	YP	eye	0	eyew	0
Junior	M	bonobo	dipping	5	none		dipping	dipping	Rec 74	YP	whole	0.34	wholew	1
Junior	M	bonobo	dipping	5	none		dipping	dipping	Rec 74	YP	action	0	actionw	0
Junior	M	bonobo	dipping	5	none		dipping	dipping	Rec 74	YP	food	0	foodw	0
Junior	M	bonobo	dipping	5	none		dipping	dipping	Rec 74	YP	face	0.34	facew	1
Junior	M	bonobo	dipping	5	none		dipping	dipping	Rec 74	YP	mouth	0	mouthw	0
Junior	M	bonobo	dipping	5	none		dipping	dipping	Rec 74	YP	eye	0	eyew	0
Junior	M	bonobo	dipping	1	none		sucking	sucking	Rec 45	JB	whole	7.45	wholew	1
Junior	M	bonobo	dipping	1	none		sucking	sucking	Rec 45	JB	action	2.03	actionw	0.272483
Junior	M	bonobo	dipping	1	none		sucking	sucking	Rec 45	JB	food	0.46	foodw	0.061745
Junior	M	bonobo	dipping	1	none		sucking	sucking	Rec 45	JB	face	4.27	facew	0.573154
Junior	M	bonobo	dipping	1	none		sucking	sucking	Rec 45	JB	mouth	1.03	mouthw	0.138255
Junior	M	bonobo	dipping	1	none		sucking	sucking	Rec 45	JB	eye	0	eyew	0
Junior	M	bonobo	dipping	2	none		sucking	sucking	Rec 51	JB	whole	5.14	wholew	1
Junior	M	bonobo	dipping	2	none		sucking	sucking	Rec 51	JB	action	0.95	actionw	0.184825
Junior	M	bonobo	dipping	2	none		sucking	sucking	Rec 51	JB	food	0	foodw	0
Junior	M	bonobo	dipping	2	none		sucking	sucking	Rec 51	JB	face	2.9	facew	0.564202
Junior	M	bonobo	dipping	2	none		sucking	sucking	Rec 51	JB	mouth	0	mouthw	0
Junior	M	bonobo	dipping	2	none		sucking	sucking	Rec 51	JB	eye	0	eyew	0
Junior	M	bonobo	dipping	3	none		sucking	sucking	Rec 57	JB	whole	6.1	wholew	1
Junior	M	bonobo	dipping	3	none		sucking	sucking	Rec 57	JB	action	2.13	actionw	0.34918
Junior	M	bonobo	dipping	3	none		sucking	sucking	Rec 57	JB	food	0.55	foodw	0.0901639
Junior	M	bonobo	dipping	3	none		sucking	sucking	Rec 57	JB	face	1.46	facew	0.239344
Junior	M	bonobo	dipping	3	none		sucking	sucking	Rec 57	JB	mouth	0	mouthw	0
Junior	M	bonobo	dipping	3	none		sucking	sucking	Rec 57	JB	eye	0	eyew	0
Junior	M	bonobo	dipping	4	quit		sucking	dipping	Rec 64	JB	whole	2.48	wholew	1
Junior	M	bonobo	dipping	4	quit		sucking	dipping	Rec 64	JB	action	0.51	actionw	0.205645
Junior	M	bonobo	dipping	4	quit		sucking	dipping	Rec 64	JB	food	0	foodw	0
Junior	M	bonobo	dipping	4	quit		sucking	dipping	Rec 64	JB	face	1.01	facew	0.407258
Junior	M	bonobo	dipping	4	quit		sucking	dipping	Rec 64	JB	mouth	0.28	mouthw	0.112903
Junior	M	bonobo	dipping	4	quit		sucking	dipping	Rec 64	JB	eye	0	eyew	0
Junior	M	bonobo	dipping	5	none		sucking	dipping	Rec 74	JB	whole	2.92	wholew	1
Junior	M	bonobo	dipping	5	none		sucking	dipping	Rec 74	JB	action	0.21	actionw	0.0719178
Junior	M	bonobo	dipping	5	none		sucking	dipping	Rec 74	JB	food	0	foodw	0
Junior	M	bonobo	dipping	5	none		sucking	dipping	Rec 74	JB	face	1.38	facew	0.472603
Junior	M	bonobo	dipping	5	none		sucking	dipping	Rec 74	JB	mouth	0.38	mouthw	0.130137
Junior	M	bonobo	dipping	5	none		sucking	dipping	Rec 74	JB	eye	0	eyew	0
Junior	M	bonobo	dipping	1	none		sucking	sucking	Rec 45	YP	whole	4.57	wholew	1
Junior	M	bonobo	dipping	1	none		sucking	sucking	Rec 45	YP	action	0.74	actionw	0.161926
Junior	M	bonobo	dipping	1	none		sucking	sucking	Rec 45	YP	food	0	foodw	0
Junior	M	bonobo	dipping	1	none		sucking	sucking	Rec 45	YP	face	2.35	facew	0.514223
Junior	M	bonobo	dipping	1	none		sucking	sucking	Rec 45	YP	mouth	0	mouthw	0
Junior	M	bonobo	dipping	1	none		sucking	sucking	Rec 45	YP	eye	0	eyew	0
Junior	M	bonobo	dipping	2	none		sucking	sucking	Rec 51	YP	whole	3.01	wholew	1
Junior	M	bonobo	dipping	2	none		sucking	sucking	Rec 51	YP	action	0.75	actionw	0.249169
Junior	M	bonobo	dipping	2	none		sucking	sucking	Rec 51	YP	food	0	foodw	0
Junior	M	bonobo	dipping	2	none		sucking	sucking	Rec 51	YP	face	1.44	facew	0.478405
Junior	M	bonobo	dipping	2	none		sucking	sucking	Rec 51	YP	mouth	0.21	mouthw	0.0697674
Junior	M	bonobo	dipping	2	none		sucking	sucking	Rec 51	YP	eye	0	eyew	0
Junior	M	bonobo	dipping	3	none		sucking	sucking	Rec 57	YP	whole	2.87	wholew	1
Junior	M	bonobo	dipping	3	none		sucking	sucking	Rec 57	YP	action	0.99	actionw	0.344948
Junior	M	bonobo	dipping	3	none		sucking	sucking	Rec 57	YP	food	0	foodw	0
Junior	M	bonobo	dipping	3	none		sucking	sucking	Rec 57	YP	face	1.18	facew	0.41115
Junior	M	bonobo	dipping	3	none		sucking	sucking	Rec 57	YP	mouth	0	mouthw	0
Junior	M	bonobo	dipping	3	none		sucking	sucking	Rec 57	YP	eye	0	eyew	0
Junior	M	bonobo	dipping	4	quit		sucking	dipping	Rec 64	YP	whole	0	wholew	0
Junior	M	bonobo	dipping	4	quit		sucking	dipping	Rec 64	YP	action	0	actionw	0
Junior	M	bonobo	dipping	4	quit		sucking	dipping	Rec 64	YP	food	0	foodw	0
Junior	M	bonobo	dipping	4	quit		sucking	dipping	Rec 64	YP	face	0	facew	0
Junior	M	bonobo	dipping	4	quit		sucking	dipping	Rec 64	YP	mouth	0	mouthw	0
Junior	M	bonobo	dipping	4	quit		sucking	dipping	Rec 64	YP	eye	0	eyew	0
Junior	M	bonobo	dipping	5	none		sucking	dipping	Rec 74	YP	whole	1.14	wholew	1
Junior	M	bonobo	dipping	5	none		sucking	dipping	Rec 74	YP	action	0.27	actionw	0.236842
Junior	M	bonobo	dipping	5	none		sucking	dipping	Rec 74	YP	food	0.16	foodw	0.140351
Junior	M	bonobo	dipping	5	none		sucking	dipping	Rec 74	YP	face	0.15	facew	0.131579
Junior	M	bonobo	dipping	5	none		sucking	dipping	Rec 74	YP	mouth	0	mouthw	0
Junior	M	bonobo	dipping	5	none		sucking	dipping	Rec 74	YP	eye	0	eyew	0
Lenore	F	bonobo	dipping	1	quit		dipping	sucking	Rec 47	JB	whole	3.58	wholew	1
Lenore	F	bonobo	dipping	1	quit		dipping	sucking	Rec 47	JB	action	1.37	actionw	0.382682
Lenore	F	bonobo	dipping	1	quit		dipping	sucking	Rec 47	JB	food	0	foodw	0
Lenore	F	bonobo	dipping	1	quit		dipping	sucking	Rec 47	JB	face	1.58	facew	0.441341
Lenore	F	bonobo	dipping	1	quit		dipping	sucking	Rec 47	JB	mouth	0	mouthw	0
Lenore	F	bonobo	dipping	1	quit		dipping	sucking	Rec 47	JB	eye	0	eyew	0
Lenore	F	bonobo	dipping	2	none		dipping	sucking	Rec 53	JB	whole	3.12	wholew	1
Lenore	F	bonobo	dipping	2	none		dipping	sucking	Rec 53	JB	action	0.81	actionw	0.259615
Lenore	F	bonobo	dipping	2	none		dipping	sucking	Rec 53	JB	food	0	foodw	0
Lenore	F	bonobo	dipping	2	none		dipping	sucking	Rec 53	JB	face	1.99	facew	0.637821
Lenore	F	bonobo	dipping	2	none		dipping	sucking	Rec 53	JB	mouth	0.45	mouthw	0.144231
Lenore	F	bonobo	dipping	2	none		dipping	sucking	Rec 53	JB	eye	0	eyew	0
Lenore	F	bonobo	dipping	3	none		dipping	dipping	Rec 60	JB	whole	6.2	wholew	1
Lenore	F	bonobo	dipping	3	none		dipping	dipping	Rec 60	JB	action	3.52	actionw	0.567742
Lenore	F	bonobo	dipping	3	none		dipping	dipping	Rec 60	JB	food	0.41	foodw	0.066129
Lenore	F	bonobo	dipping	3	none		dipping	dipping	Rec 60	JB	face	1.88	facew	0.303226
Lenore	F	bonobo	dipping	3	none		dipping	dipping	Rec 60	JB	mouth	0.3	mouthw	0.0483871
Lenore	F	bonobo	dipping	3	none		dipping	dipping	Rec 60	JB	eye	0	eyew	0
Lenore	F	bonobo	dipping	4	none		dipping	sucking	Rec 69	JB	whole	4.54	wholew	1
Lenore	F	bonobo	dipping	4	none		dipping	sucking	Rec 69	JB	action	0.99	actionw	0.218062
Lenore	F	bonobo	dipping	4	none		dipping	sucking	Rec 69	JB	food	2.1	foodw	0.462555
Lenore	F	bonobo	dipping	4	none		dipping	sucking	Rec 69	JB	face	0	facew	0
Lenore	F	bonobo	dipping	4	none		dipping	sucking	Rec 69	JB	mouth	0	mouthw	0
Lenore	F	bonobo	dipping	4	none		dipping	sucking	Rec 69	JB	eye	0	eyew	0
Lenore	F	bonobo	dipping	5	none		dipping	sucking	Rec 79	JB	whole	1.88	wholew	1
Lenore	F	bonobo	dipping	5	none		dipping	sucking	Rec 79	JB	action	0.77	actionw	0.409574
Lenore	F	bonobo	dipping	5	none		dipping	sucking	Rec 79	JB	food	0	foodw	0
Lenore	F	bonobo	dipping	5	none		dipping	sucking	Rec 79	JB	face	0.16	facew	0.0851064
Lenore	F	bonobo	dipping	5	none		dipping	sucking	Rec 79	JB	mouth	0	mouthw	0
Lenore	F	bonobo	dipping	5	none		dipping	sucking	Rec 79	JB	eye	0	eyew	0
Lenore	F	bonobo	dipping	1	quit		dipping	sucking	Rec 47	YP	whole	4.14	wholew	1
Lenore	F	bonobo	dipping	1	quit		dipping	sucking	Rec 47	YP	action	1.87	actionw	0.451691
Lenore	F	bonobo	dipping	1	quit		dipping	sucking	Rec 47	YP	food	0.17	foodw	0.0410628
Lenore	F	bonobo	dipping	1	quit		dipping	sucking	Rec 47	YP	face	1.01	facew	0.243961
Lenore	F	bonobo	dipping	1	quit		dipping	sucking	Rec 47	YP	mouth	0	mouthw	0
Lenore	F	bonobo	dipping	1	quit		dipping	sucking	Rec 47	YP	eye	0.25	eyew	0.0603865
Lenore	F	bonobo	dipping	2	none		dipping	sucking	Rec 53	YP	whole	2.92	wholew	1
Lenore	F	bonobo	dipping	2	none		dipping	sucking	Rec 53	YP	action	0.67	actionw	0.229452
Lenore	F	bonobo	dipping	2	none		dipping	sucking	Rec 53	YP	food	0	foodw	0
Lenore	F	bonobo	dipping	2	none		dipping	sucking	Rec 53	YP	face	1.66	facew	0.568493
Lenore	F	bonobo	dipping	2	none		dipping	sucking	Rec 53	YP	mouth	0	mouthw	0
Lenore	F	bonobo	dipping	2	none		dipping	sucking	Rec 53	YP	eye	0	eyew	0
Lenore	F	bonobo	dipping	3	none		dipping	dipping	Rec 60	YP	whole	2.39	wholew	1
Lenore	F	bonobo	dipping	3	none		dipping	dipping	Rec 60	YP	action	0.88	actionw	0.368201
Lenore	F	bonobo	dipping	3	none		dipping	dipping	Rec 60	YP	food	0	foodw	0
Lenore	F	bonobo	dipping	3	none		dipping	dipping	Rec 60	YP	face	1.51	facew	0.631799
Lenore	F	bonobo	dipping	3	none		dipping	dipping	Rec 60	YP	mouth	0	mouthw	0
Lenore	F	bonobo	dipping	3	none		dipping	dipping	Rec 60	YP	eye	0	eyew	0
Lenore	F	bonobo	dipping	4	none		dipping	sucking	Rec 69	YP	whole	6.98	wholew	1
Lenore	F	bonobo	dipping	4	none		dipping	sucking	Rec 69	YP	action	1.99	actionw	0.2851
Lenore	F	bonobo	dipping	4	none		dipping	sucking	Rec 69	YP	food	1.78	foodw	0.255014
Lenore	F	bonobo	dipping	4	none		dipping	sucking	Rec 69	YP	face	0	facew	0
Lenore	F	bonobo	dipping	4	none		dipping	sucking	Rec 69	YP	mouth	0	mouthw	0
Lenore	F	bonobo	dipping	4	none		dipping	sucking	Rec 69	YP	eye	0	eyew	0
Lenore	F	bonobo	dipping	5	none		dipping	sucking	Rec 79	YP	whole	2.88	wholew	1
Lenore	F	bonobo	dipping	5	none		dipping	sucking	Rec 79	YP	action	0.81	actionw	0.28125
Lenore	F	bonobo	dipping	5	none		dipping	sucking	Rec 79	YP	food	1.43	foodw	0.496528
Lenore	F	bonobo	dipping	5	none		dipping	sucking	Rec 79	YP	face	0	facew	0
Lenore	F	bonobo	dipping	5	none		dipping	sucking	Rec 79	YP	mouth	0	mouthw	0
Lenore	F	bonobo	dipping	5	none		dipping	sucking	Rec 79	YP	eye	0	eyew	0
Lenore	F	bonobo	dipping	1	quit		sucking	sucking	Rec 47	JB	whole	8.18	wholew	1
Lenore	F	bonobo	dipping	1	quit		sucking	sucking	Rec 47	JB	action	1.68	actionw	0.205379
Lenore	F	bonobo	dipping	1	quit		sucking	sucking	Rec 47	JB	food	0.35	foodw	0.0427873
Lenore	F	bonobo	dipping	1	quit		sucking	sucking	Rec 47	JB	face	5.98	facew	0.731051
Lenore	F	bonobo	dipping	1	quit		sucking	sucking	Rec 47	JB	mouth	1.68	mouthw	0.205379
Lenore	F	bonobo	dipping	1	quit		sucking	sucking	Rec 47	JB	eye	0	eyew	0
Lenore	F	bonobo	dipping	2	none		sucking	sucking	Rec 53	JB	whole	4.29	wholew	1
Lenore	F	bonobo	dipping	2	none		sucking	sucking	Rec 53	JB	action	0.6	actionw	0.13986
Lenore	F	bonobo	dipping	2	none		sucking	sucking	Rec 53	JB	food	0.41	foodw	0.0955711
Lenore	F	bonobo	dipping	2	none		sucking	sucking	Rec 53	JB	face	2.4	facew	0.559441
Lenore	F	bonobo	dipping	2	none		sucking	sucking	Rec 53	JB	mouth	0	mouthw	0
Lenore	F	bonobo	dipping	2	none		sucking	sucking	Rec 53	JB	eye	0	eyew	0
Lenore	F	bonobo	dipping	3	none		sucking	dipping	Rec 60	JB	whole	3.51	wholew	1
Lenore	F	bonobo	dipping	3	none		sucking	dipping	Rec 60	JB	action	1.43	actionw	0.407407
Lenore	F	bonobo	dipping	3	none		sucking	dipping	Rec 60	JB	food	0.02	foodw	0.00569801
Lenore	F	bonobo	dipping	3	none		sucking	dipping	Rec 60	JB	face	1.16	facew	0.330484
Lenore	F	bonobo	dipping	3	none		sucking	dipping	Rec 60	JB	mouth	0	mouthw	0
Lenore	F	bonobo	dipping	3	none		sucking	dipping	Rec 60	JB	eye	0	eyew	0
Lenore	F	bonobo	dipping	4	none		sucking	sucking	Rec 69	JB	whole	5.83	wholew	1
Lenore	F	bonobo	dipping	4	none		sucking	sucking	Rec 69	JB	action	1.89	actionw	0.324185
Lenore	F	bonobo	dipping	4	none		sucking	sucking	Rec 69	JB	food	2.11	foodw	0.361921
Lenore	F	bonobo	dipping	4	none		sucking	sucking	Rec 69	JB	face	0	facew	0
Lenore	F	bonobo	dipping	4	none		sucking	sucking	Rec 69	JB	mouth	0	mouthw	0
Lenore	F	bonobo	dipping	4	none		sucking	sucking	Rec 69	JB	eye	0	eyew	0
Lenore	F	bonobo	dipping	5	none		sucking	sucking	Rec 79	JB	whole	1.29	wholew	1
Lenore	F	bonobo	dipping	5	none		sucking	sucking	Rec 79	JB	action	0.73	actionw	0.565891
Lenore	F	bonobo	dipping	5	none		sucking	sucking	Rec 79	JB	food	0	foodw	0
Lenore	F	bonobo	dipping	5	none		sucking	sucking	Rec 79	JB	face	0	facew	0
Lenore	F	bonobo	dipping	5	none		sucking	sucking	Rec 79	JB	mouth	0	mouthw	0
Lenore	F	bonobo	dipping	5	none		sucking	sucking	Rec 79	JB	eye	0	eyew	0
Lenore	F	bonobo	dipping	1	quit		sucking	sucking	Rec 47	YP	whole	3.36	wholew	1
Lenore	F	bonobo	dipping	1	quit		sucking	sucking	Rec 47	YP	action	0.26	actionw	0.077381
Lenore	F	bonobo	dipping	1	quit		sucking	sucking	Rec 47	YP	food	0	foodw	0
Lenore	F	bonobo	dipping	1	quit		sucking	sucking	Rec 47	YP	face	2.39	facew	0.71131
Lenore	F	bonobo	dipping	1	quit		sucking	sucking	Rec 47	YP	mouth	0	mouthw	0
Lenore	F	bonobo	dipping	1	quit		sucking	sucking	Rec 47	YP	eye	0	eyew	0
Lenore	F	bonobo	dipping	2	none		sucking	sucking	Rec 53	YP	whole	0.29	wholew	1
Lenore	F	bonobo	dipping	2	none		sucking	sucking	Rec 53	YP	action	0	actionw	0
Lenore	F	bonobo	dipping	2	none		sucking	sucking	Rec 53	YP	food	0	foodw	0
Lenore	F	bonobo	dipping	2	none		sucking	sucking	Rec 53	YP	face	0.29	facew	1
Lenore	F	bonobo	dipping	2	none		sucking	sucking	Rec 53	YP	mouth	0	mouthw	0
Lenore	F	bonobo	dipping	2	none		sucking	sucking	Rec 53	YP	eye	0	eyew	0
Lenore	F	bonobo	dipping	3	none		sucking	dipping	Rec 60	YP	whole	2.86	wholew	1
Lenore	F	bonobo	dipping	3	none		sucking	dipping	Rec 60	YP	action	0.7	actionw	0.244755
Lenore	F	bonobo	dipping	3	none		sucking	dipping	Rec 60	YP	food	0	foodw	0
Lenore	F	bonobo	dipping	3	none		sucking	dipping	Rec 60	YP	face	0.89	facew	0.311189
Lenore	F	bonobo	dipping	3	none		sucking	dipping	Rec 60	YP	mouth	0.14	mouthw	0.048951
Lenore	F	bonobo	dipping	3	none		sucking	dipping	Rec 60	YP	eye	0	eyew	0
Lenore	F	bonobo	dipping	4	none		sucking	sucking	Rec 69	YP	whole	4.65	wholew	1
Lenore	F	bonobo	dipping	4	none		sucking	sucking	Rec 69	YP	action	2.33	actionw	0.501075
Lenore	F	bonobo	dipping	4	none		sucking	sucking	Rec 69	YP	food	1.16	foodw	0.249462
Lenore	F	bonobo	dipping	4	none		sucking	sucking	Rec 69	YP	face	0	facew	0
Lenore	F	bonobo	dipping	4	none		sucking	sucking	Rec 69	YP	mouth	0	mouthw	0
Lenore	F	bonobo	dipping	4	none		sucking	sucking	Rec 69	YP	eye	0	eyew	0
Lenore	F	bonobo	dipping	5	none		sucking	sucking	Rec 79	YP	whole	3.17	wholew	1
Lenore	F	bonobo	dipping	5	none		sucking	sucking	Rec 79	YP	action	1.16	actionw	0.365931
Lenore	F	bonobo	dipping	5	none		sucking	sucking	Rec 79	YP	food	0.38	foodw	0.119874
Lenore	F	bonobo	dipping	5	none		sucking	sucking	Rec 79	YP	face	0.47	facew	0.148265
Lenore	F	bonobo	dipping	5	none		sucking	sucking	Rec 79	YP	mouth	0	mouthw	0
Lenore	F	bonobo	dipping	5	none		sucking	sucking	Rec 79	YP	eye	0	eyew	0
Lolita	F	bonobo	dipping	1	dipping	yes	dipping	sucking	Rec 49	JB	whole	6.7	wholew	1
Lolita	F	bonobo	dipping	1	dipping	yes	dipping	sucking	Rec 49	JB	action	2.18	actionw	0.325373
Lolita	F	bonobo	dipping	1	dipping	yes	dipping	sucking	Rec 49	JB	food	0.47	foodw	0.0701493
Lolita	F	bonobo	dipping	1	dipping	yes	dipping	sucking	Rec 49	JB	face	1.07	facew	0.159701
Lolita	F	bonobo	dipping	1	dipping	yes	dipping	sucking	Rec 49	JB	mouth	0	mouthw	0
Lolita	F	bonobo	dipping	1	dipping	yes	dipping	sucking	Rec 49	JB	eye	0	eyew	0
Lolita	F	bonobo	dipping	2	dipping		dipping	dipping	Rec 54	JB	whole	1.7	wholew	1
Lolita	F	bonobo	dipping	2	dipping		dipping	dipping	Rec 54	JB	action	0.46	actionw	0.270588
Lolita	F	bonobo	dipping	2	dipping		dipping	dipping	Rec 54	JB	food	0	foodw	0
Lolita	F	bonobo	dipping	2	dipping		dipping	dipping	Rec 54	JB	face	0.23	facew	0.135294
Lolita	F	bonobo	dipping	2	dipping		dipping	dipping	Rec 54	JB	mouth	0	mouthw	0
Lolita	F	bonobo	dipping	2	dipping		dipping	dipping	Rec 54	JB	eye	0	eyew	0
Lolita	F	bonobo	dipping	3	none		dipping	dipping	Rec 62	JB	whole	0.69	wholew	1
Lolita	F	bonobo	dipping	3	none		dipping	dipping	Rec 62	JB	action	0	actionw	0
Lolita	F	bonobo	dipping	3	none		dipping	dipping	Rec 62	JB	food	0	foodw	0
Lolita	F	bonobo	dipping	3	none		dipping	dipping	Rec 62	JB	face	0	facew	0
Lolita	F	bonobo	dipping	3	none		dipping	dipping	Rec 62	JB	mouth	0	mouthw	0
Lolita	F	bonobo	dipping	3	none		dipping	dipping	Rec 62	JB	eye	0	eyew	0
Lolita	F	bonobo	dipping	4	dipping		dipping	dipping	Rec 72	JB	whole	2.36	wholew	1
Lolita	F	bonobo	dipping	4	dipping		dipping	dipping	Rec 72	JB	action	0.69	actionw	0.292373
Lolita	F	bonobo	dipping	4	dipping		dipping	dipping	Rec 72	JB	food	0	foodw	0
Lolita	F	bonobo	dipping	4	dipping		dipping	dipping	Rec 72	JB	face	0.12	facew	0.0508475
Lolita	F	bonobo	dipping	4	dipping		dipping	dipping	Rec 72	JB	mouth	0	mouthw	0
Lolita	F	bonobo	dipping	4	dipping		dipping	dipping	Rec 72	JB	eye	0	eyew	0
Lolita	F	bonobo	dipping	5	dipping		dipping	dipping	Rec 80	JB	whole	3.69	wholew	1
Lolita	F	bonobo	dipping	5	dipping		dipping	dipping	Rec 80	JB	action	0.55	actionw	0.149051
Lolita	F	bonobo	dipping	5	dipping		dipping	dipping	Rec 80	JB	food	0.86	foodw	0.233062
Lolita	F	bonobo	dipping	5	dipping		dipping	dipping	Rec 80	JB	face	0.74	facew	0.200542
Lolita	F	bonobo	dipping	5	dipping		dipping	dipping	Rec 80	JB	mouth	0	mouthw	0
Lolita	F	bonobo	dipping	5	dipping		dipping	dipping	Rec 80	JB	eye	0	eyew	0
Lolita	F	bonobo	dipping	1	dipping	yes	dipping	sucking	Rec 49	YP	whole	2.07	wholew	1
Lolita	F	bonobo	dipping	1	dipping	yes	dipping	sucking	Rec 49	YP	action	0.65	actionw	0.31401
Lolita	F	bonobo	dipping	1	dipping	yes	dipping	sucking	Rec 49	YP	food	0	foodw	0
Lolita	F	bonobo	dipping	1	dipping	yes	dipping	sucking	Rec 49	YP	face	0.27	facew	0.130435
Lolita	F	bonobo	dipping	1	dipping	yes	dipping	sucking	Rec 49	YP	mouth	0	mouthw	0
Lolita	F	bonobo	dipping	1	dipping	yes	dipping	sucking	Rec 49	YP	eye	0	eyew	0
Lolita	F	bonobo	dipping	2	dipping		dipping	dipping	Rec 54	YP	whole	0.86	wholew	1
Lolita	F	bonobo	dipping	2	dipping		dipping	dipping	Rec 54	YP	action	0.42	actionw	0.488372
Lolita	F	bonobo	dipping	2	dipping		dipping	dipping	Rec 54	YP	food	0	foodw	0
Lolita	F	bonobo	dipping	2	dipping		dipping	dipping	Rec 54	YP	face	0	facew	0
Lolita	F	bonobo	dipping	2	dipping		dipping	dipping	Rec 54	YP	mouth	0	mouthw	0
Lolita	F	bonobo	dipping	2	dipping		dipping	dipping	Rec 54	YP	eye	0	eyew	0
Lolita	F	bonobo	dipping	3	none		dipping	dipping	Rec 62	YP	whole	2.28	wholew	1
Lolita	F	bonobo	dipping	3	none		dipping	dipping	Rec 62	YP	action	1.32	actionw	0.578947
Lolita	F	bonobo	dipping	3	none		dipping	dipping	Rec 62	YP	food	0	foodw	0
Lolita	F	bonobo	dipping	3	none		dipping	dipping	Rec 62	YP	face	0	facew	0
Lolita	F	bonobo	dipping	3	none		dipping	dipping	Rec 62	YP	mouth	0	mouthw	0
Lolita	F	bonobo	dipping	3	none		dipping	dipping	Rec 62	YP	eye	0	eyew	0
Lolita	F	bonobo	dipping	4	dipping		dipping	dipping	Rec 72	YP	whole	2.94	wholew	1
Lolita	F	bonobo	dipping	4	dipping		dipping	dipping	Rec 72	YP	action	1.27	actionw	0.431973
Lolita	F	bonobo	dipping	4	dipping		dipping	dipping	Rec 72	YP	food	0.55	foodw	0.187075
Lolita	F	bonobo	dipping	4	dipping		dipping	dipping	Rec 72	YP	face	0	facew	0
Lolita	F	bonobo	dipping	4	dipping		dipping	dipping	Rec 72	YP	mouth	0	mouthw	0
Lolita	F	bonobo	dipping	4	dipping		dipping	dipping	Rec 72	YP	eye	0	eyew	0
Lolita	F	bonobo	dipping	5	dipping		dipping	dipping	Rec 80	YP	whole	1.57	wholew	1
Lolita	F	bonobo	dipping	5	dipping		dipping	dipping	Rec 80	YP	action	0.63	actionw	0.401274
Lolita	F	bonobo	dipping	5	dipping		dipping	dipping	Rec 80	YP	food	0.03	foodw	0.0191083
Lolita	F	bonobo	dipping	5	dipping		dipping	dipping	Rec 80	YP	face	0.19	facew	0.121019
Lolita	F	bonobo	dipping	5	dipping		dipping	dipping	Rec 80	YP	mouth	0	mouthw	0
Lolita	F	bonobo	dipping	5	dipping		dipping	dipping	Rec 80	YP	eye	0	eyew	0
Lolita	F	bonobo	dipping	1	dipping	yes	sucking	sucking	Rec 49	JB	whole	3.67	wholew	1
Lolita	F	bonobo	dipping	1	dipping	yes	sucking	sucking	Rec 49	JB	action	0.6	actionw	0.163488
Lolita	F	bonobo	dipping	1	dipping	yes	sucking	sucking	Rec 49	JB	food	1.1	foodw	0.299728
Lolita	F	bonobo	dipping	1	dipping	yes	sucking	sucking	Rec 49	JB	face	0.4	facew	0.108992
Lolita	F	bonobo	dipping	1	dipping	yes	sucking	sucking	Rec 49	JB	mouth	0	mouthw	0
Lolita	F	bonobo	dipping	1	dipping	yes	sucking	sucking	Rec 49	JB	eye	0	eyew	0
Lolita	F	bonobo	dipping	2	dipping		sucking	dipping	Rec 54	JB	whole	2.76	wholew	1
Lolita	F	bonobo	dipping	2	dipping		sucking	dipping	Rec 54	JB	action	0.47	actionw	0.17029
Lolita	F	bonobo	dipping	2	dipping		sucking	dipping	Rec 54	JB	food	0.25	foodw	0.0905797
Lolita	F	bonobo	dipping	2	dipping		sucking	dipping	Rec 54	JB	face	0.67	facew	0.242754
Lolita	F	bonobo	dipping	2	dipping		sucking	dipping	Rec 54	JB	mouth	0	mouthw	0
Lolita	F	bonobo	dipping	2	dipping		sucking	dipping	Rec 54	JB	eye	0.24	eyew	0.0869565
Lolita	F	bonobo	dipping	3	none		sucking	dipping	Rec 62	JB	whole	1.5	wholew	1
Lolita	F	bonobo	dipping	3	none		sucking	dipping	Rec 62	JB	action	0.27	actionw	0.18
Lolita	F	bonobo	dipping	3	none		sucking	dipping	Rec 62	JB	food	0.22	foodw	0.146667
Lolita	F	bonobo	dipping	3	none		sucking	dipping	Rec 62	JB	face	0	facew	0
Lolita	F	bonobo	dipping	3	none		sucking	dipping	Rec 62	JB	mouth	0	mouthw	0
Lolita	F	bonobo	dipping	3	none		sucking	dipping	Rec 62	JB	eye	0	eyew	0
Lolita	F	bonobo	dipping	4	dipping		sucking	dipping	Rec 72	JB	whole	4.65	wholew	1
Lolita	F	bonobo	dipping	4	dipping		sucking	dipping	Rec 72	JB	action	0.7	actionw	0.150538
Lolita	F	bonobo	dipping	4	dipping		sucking	dipping	Rec 72	JB	food	0.28	foodw	0.0602151
Lolita	F	bonobo	dipping	4	dipping		sucking	dipping	Rec 72	JB	face	0.5	facew	0.107527
Lolita	F	bonobo	dipping	4	dipping		sucking	dipping	Rec 72	JB	mouth	0	mouthw	0
Lolita	F	bonobo	dipping	4	dipping		sucking	dipping	Rec 72	JB	eye	0	eyew	0
Lolita	F	bonobo	dipping	5	dipping		sucking	dipping	Rec 80	JB	whole	2.09	wholew	1
Lolita	F	bonobo	dipping	5	dipping		sucking	dipping	Rec 80	JB	action	1.18	actionw	0.564593
Lolita	F	bonobo	dipping	5	dipping		sucking	dipping	Rec 80	JB	food	0	foodw	0
Lolita	F	bonobo	dipping	5	dipping		sucking	dipping	Rec 80	JB	face	0.02	facew	0.00956938
Lolita	F	bonobo	dipping	5	dipping		sucking	dipping	Rec 80	JB	mouth	0	mouthw	0
Lolita	F	bonobo	dipping	5	dipping		sucking	dipping	Rec 80	JB	eye	0	eyew	0
Lolita	F	bonobo	dipping	1	dipping	yes	sucking	sucking	Rec 49	YP	whole	4.09	wholew	1
Lolita	F	bonobo	dipping	1	dipping	yes	sucking	sucking	Rec 49	YP	action	1.3	actionw	0.317848
Lolita	F	bonobo	dipping	1	dipping	yes	sucking	sucking	Rec 49	YP	food	1.06	foodw	0.259169
Lolita	F	bonobo	dipping	1	dipping	yes	sucking	sucking	Rec 49	YP	face	0.8	facew	0.195599
Lolita	F	bonobo	dipping	1	dipping	yes	sucking	sucking	Rec 49	YP	mouth	0	mouthw	0
Lolita	F	bonobo	dipping	1	dipping	yes	sucking	sucking	Rec 49	YP	eye	0	eyew	0
Lolita	F	bonobo	dipping	2	dipping		sucking	dipping	Rec 54	YP	whole	2.21	wholew	1
Lolita	F	bonobo	dipping	2	dipping		sucking	dipping	Rec 54	YP	action	1.12	actionw	0.506787
Lolita	F	bonobo	dipping	2	dipping		sucking	dipping	Rec 54	YP	food	0.85	foodw	0.384615
Lolita	F	bonobo	dipping	2	dipping		sucking	dipping	Rec 54	YP	face	0	facew	0
Lolita	F	bonobo	dipping	2	dipping		sucking	dipping	Rec 54	YP	mouth	0	mouthw	0
Lolita	F	bonobo	dipping	2	dipping		sucking	dipping	Rec 54	YP	eye	0	eyew	0
Lolita	F	bonobo	dipping	3	none		sucking	dipping	Rec 62	YP	whole	1.76	wholew	1
Lolita	F	bonobo	dipping	3	none		sucking	dipping	Rec 62	YP	action	0.57	actionw	0.323864
Lolita	F	bonobo	dipping	3	none		sucking	dipping	Rec 62	YP	food	0	foodw	0
Lolita	F	bonobo	dipping	3	none		sucking	dipping	Rec 62	YP	face	0.05	facew	0.0284091
Lolita	F	bonobo	dipping	3	none		sucking	dipping	Rec 62	YP	mouth	0	mouthw	0
Lolita	F	bonobo	dipping	3	none		sucking	dipping	Rec 62	YP	eye	0	eyew	0
Lolita	F	bonobo	dipping	4	dipping		sucking	dipping	Rec 72	YP	whole	3.69	wholew	1
Lolita	F	bonobo	dipping	4	dipping		sucking	dipping	Rec 72	YP	action	1.08	actionw	0.292683
Lolita	F	bonobo	dipping	4	dipping		sucking	dipping	Rec 72	YP	food	0	foodw	0
Lolita	F	bonobo	dipping	4	dipping		sucking	dipping	Rec 72	YP	face	0.25	facew	0.0677507
Lolita	F	bonobo	dipping	4	dipping		sucking	dipping	Rec 72	YP	mouth	0	mouthw	0
Lolita	F	bonobo	dipping	4	dipping		sucking	dipping	Rec 72	YP	eye	0	eyew	0
Lolita	F	bonobo	dipping	5	dipping		sucking	dipping	Rec 80	YP	whole	2.23	wholew	1
Lolita	F	bonobo	dipping	5	dipping		sucking	dipping	Rec 80	YP	action	0.63	actionw	0.282511
Lolita	F	bonobo	dipping	5	dipping		sucking	dipping	Rec 80	YP	food	0	foodw	0
Lolita	F	bonobo	dipping	5	dipping		sucking	dipping	Rec 80	YP	face	0.24	facew	0.107623
Lolita	F	bonobo	dipping	5	dipping		sucking	dipping	Rec 80	YP	mouth	0	mouthw	0
Lolita	F	bonobo	dipping	5	dipping		sucking	dipping	Rec 80	YP	eye	0	eyew	0
Louise	F	bonobo	dipping	1	none		dipping	dipping	Rec 50	JB	whole	7.05	wholew	1
Louise	F	bonobo	dipping	1	none		dipping	dipping	Rec 50	JB	action	2.1	actionw	0.297872
Louise	F	bonobo	dipping	1	none		dipping	dipping	Rec 50	JB	food	0	foodw	0
Louise	F	bonobo	dipping	1	none		dipping	dipping	Rec 50	JB	face	4.08	facew	0.578723
Louise	F	bonobo	dipping	1	none		dipping	dipping	Rec 50	JB	mouth	0	mouthw	0
Louise	F	bonobo	dipping	1	none		dipping	dipping	Rec 50	JB	eye	0	eyew	0
Louise	F	bonobo	dipping	2	none		dipping	sucking	Rec 55	JB	whole	6.2	wholew	1
Louise	F	bonobo	dipping	2	none		dipping	sucking	Rec 55	JB	action	0.12	actionw	0.0193548
Louise	F	bonobo	dipping	2	none		dipping	sucking	Rec 55	JB	food	0	foodw	0
Louise	F	bonobo	dipping	2	none		dipping	sucking	Rec 55	JB	face	3.34	facew	0.53871
Louise	F	bonobo	dipping	2	none		dipping	sucking	Rec 55	JB	mouth	0	mouthw	0
Louise	F	bonobo	dipping	2	none		dipping	sucking	Rec 55	JB	eye	0.13	eyew	0.0209677
Louise	F	bonobo	dipping	3	none		dipping	sucking	Rec 63	JB	whole	3.88	wholew	1
Louise	F	bonobo	dipping	3	none		dipping	sucking	Rec 63	JB	action	1.35	actionw	0.347938
Louise	F	bonobo	dipping	3	none		dipping	sucking	Rec 63	JB	food	0	foodw	0
Louise	F	bonobo	dipping	3	none		dipping	sucking	Rec 63	JB	face	1.55	facew	0.399485
Louise	F	bonobo	dipping	3	none		dipping	sucking	Rec 63	JB	mouth	0	mouthw	0
Louise	F	bonobo	dipping	3	none		dipping	sucking	Rec 63	JB	eye	0	eyew	0
Louise	F	bonobo	dipping	4	none		dipping	dipping	Rec 70	JB	whole	4.83	wholew	1
Louise	F	bonobo	dipping	4	none		dipping	dipping	Rec 70	JB	action	1.79	actionw	0.3706
Louise	F	bonobo	dipping	4	none		dipping	dipping	Rec 70	JB	food	0.67	foodw	0.138716
Louise	F	bonobo	dipping	4	none		dipping	dipping	Rec 70	JB	face	1.62	facew	0.335404
Louise	F	bonobo	dipping	4	none		dipping	dipping	Rec 70	JB	mouth	0	mouthw	0
Louise	F	bonobo	dipping	4	none		dipping	dipping	Rec 70	JB	eye	0	eyew	0
Louise	F	bonobo	dipping	5	none		dipping	sucking	Rec 73	JB	whole	1.91	wholew	1
Louise	F	bonobo	dipping	5	none		dipping	sucking	Rec 73	JB	action	1.13	actionw	0.591623
Louise	F	bonobo	dipping	5	none		dipping	sucking	Rec 73	JB	food	0	foodw	0
Louise	F	bonobo	dipping	5	none		dipping	sucking	Rec 73	JB	face	0.41	facew	0.21466
Louise	F	bonobo	dipping	5	none		dipping	sucking	Rec 73	JB	mouth	0.17	mouthw	0.0890052
Louise	F	bonobo	dipping	5	none		dipping	sucking	Rec 73	JB	eye	0	eyew	0
Louise	F	bonobo	dipping	1	none		dipping	dipping	Rec 50	YP	whole	1.75	wholew	1
Louise	F	bonobo	dipping	1	none		dipping	dipping	Rec 50	YP	action	0.25	actionw	0.142857
Louise	F	bonobo	dipping	1	none		dipping	dipping	Rec 50	YP	food	0	foodw	0
Louise	F	bonobo	dipping	1	none		dipping	dipping	Rec 50	YP	face	1.5	facew	0.857143
Louise	F	bonobo	dipping	1	none		dipping	dipping	Rec 50	YP	mouth	0	mouthw	0
Louise	F	bonobo	dipping	1	none		dipping	dipping	Rec 50	YP	eye	0	eyew	0
Louise	F	bonobo	dipping	2	none		dipping	sucking	Rec 55	YP	whole	5.24	wholew	1
Louise	F	bonobo	dipping	2	none		dipping	sucking	Rec 55	YP	action	0.48	actionw	0.0916031
Louise	F	bonobo	dipping	2	none		dipping	sucking	Rec 55	YP	food	0	foodw	0
Louise	F	bonobo	dipping	2	none		dipping	sucking	Rec 55	YP	face	2.19	facew	0.417939
Louise	F	bonobo	dipping	2	none		dipping	sucking	Rec 55	YP	mouth	0	mouthw	0
Louise	F	bonobo	dipping	2	none		dipping	sucking	Rec 55	YP	eye	0	eyew	0
Louise	F	bonobo	dipping	3	none		dipping	sucking	Rec 63	YP	whole	2.13	wholew	1
Louise	F	bonobo	dipping	3	none		dipping	sucking	Rec 63	YP	action	0.16	actionw	0.0751174
Louise	F	bonobo	dipping	3	none		dipping	sucking	Rec 63	YP	food	0	foodw	0
Louise	F	bonobo	dipping	3	none		dipping	sucking	Rec 63	YP	face	0.82	facew	0.384977
Louise	F	bonobo	dipping	3	none		dipping	sucking	Rec 63	YP	mouth	0	mouthw	0
Louise	F	bonobo	dipping	3	none		dipping	sucking	Rec 63	YP	eye	0	eyew	0
Louise	F	bonobo	dipping	4	none		dipping	dipping	Rec 70	YP	whole	3.43	wholew	1
Louise	F	bonobo	dipping	4	none		dipping	dipping	Rec 70	YP	action	1.29	actionw	0.376093
Louise	F	bonobo	dipping	4	none		dipping	dipping	Rec 70	YP	food	0	foodw	0
Louise	F	bonobo	dipping	4	none		dipping	dipping	Rec 70	YP	face	1.62	facew	0.472303
Louise	F	bonobo	dipping	4	none		dipping	dipping	Rec 70	YP	mouth	0.31	mouthw	0.090379
Louise	F	bonobo	dipping	4	none		dipping	dipping	Rec 70	YP	eye	0	eyew	0
Louise	F	bonobo	dipping	5	none		dipping	sucking	Rec 73	YP	whole	1.15	wholew	1
Louise	F	bonobo	dipping	5	none		dipping	sucking	Rec 73	YP	action	0.75	actionw	0.652174
Louise	F	bonobo	dipping	5	none		dipping	sucking	Rec 73	YP	food	0	foodw	0
Louise	F	bonobo	dipping	5	none		dipping	sucking	Rec 73	YP	face	0.31	facew	0.269565
Louise	F	bonobo	dipping	5	none		dipping	sucking	Rec 73	YP	mouth	0	mouthw	0
Louise	F	bonobo	dipping	5	none		dipping	sucking	Rec 73	YP	eye	0	eyew	0
Louise	F	bonobo	dipping	1	none		sucking	dipping	Rec 50	JB	whole	2.86	wholew	1
Louise	F	bonobo	dipping	1	none		sucking	dipping	Rec 50	JB	action	0.48	actionw	0.167832
Louise	F	bonobo	dipping	1	none		sucking	dipping	Rec 50	JB	food	0.09	foodw	0.0314685
Louise	F	bonobo	dipping	1	none		sucking	dipping	Rec 50	JB	face	1.45	facew	0.506993
Louise	F	bonobo	dipping	1	none		sucking	dipping	Rec 50	JB	mouth	0	mouthw	0
Louise	F	bonobo	dipping	1	none		sucking	dipping	Rec 50	JB	eye	0	eyew	0
Louise	F	bonobo	dipping	2	none		sucking	sucking	Rec 55	JB	whole	7.01	wholew	1
Louise	F	bonobo	dipping	2	none		sucking	sucking	Rec 55	JB	action	0.47	actionw	0.0670471
Louise	F	bonobo	dipping	2	none		sucking	sucking	Rec 55	JB	food	0	foodw	0
Louise	F	bonobo	dipping	2	none		sucking	sucking	Rec 55	JB	face	4.09	facew	0.583452
Louise	F	bonobo	dipping	2	none		sucking	sucking	Rec 55	JB	mouth	0	mouthw	0
Louise	F	bonobo	dipping	2	none		sucking	sucking	Rec 55	JB	eye	0.24	eyew	0.0342368
Louise	F	bonobo	dipping	3	none		sucking	sucking	Rec 63	JB	whole	3.88	wholew	1
Louise	F	bonobo	dipping	3	none		sucking	sucking	Rec 63	JB	action	2.11	actionw	0.543814
Louise	F	bonobo	dipping	3	none		sucking	sucking	Rec 63	JB	food	0.38	foodw	0.0979381
Louise	F	bonobo	dipping	3	none		sucking	sucking	Rec 63	JB	face	0.71	facew	0.18299
Louise	F	bonobo	dipping	3	none		sucking	sucking	Rec 63	JB	mouth	0	mouthw	0
Louise	F	bonobo	dipping	3	none		sucking	sucking	Rec 63	JB	eye	0	eyew	0
Louise	F	bonobo	dipping	4	none		sucking	dipping	Rec 70	JB	whole	4.99	wholew	1
Louise	F	bonobo	dipping	4	none		sucking	dipping	Rec 70	JB	action	2	actionw	0.400802
Louise	F	bonobo	dipping	4	none		sucking	dipping	Rec 70	JB	food	0.39	foodw	0.0781563
Louise	F	bonobo	dipping	4	none		sucking	dipping	Rec 70	JB	face	1.61	facew	0.322645
Louise	F	bonobo	dipping	4	none		sucking	dipping	Rec 70	JB	mouth	0	mouthw	0
Louise	F	bonobo	dipping	4	none		sucking	dipping	Rec 70	JB	eye	0	eyew	0
Louise	F	bonobo	dipping	5	none		sucking	sucking	Rec 73	JB	whole	5.55	wholew	1
Louise	F	bonobo	dipping	5	none		sucking	sucking	Rec 73	JB	action	2.92	actionw	0.526126
Louise	F	bonobo	dipping	5	none		sucking	sucking	Rec 73	JB	food	0.32	foodw	0.0576577
Louise	F	bonobo	dipping	5	none		sucking	sucking	Rec 73	JB	face	1.1	facew	0.198198
Louise	F	bonobo	dipping	5	none		sucking	sucking	Rec 73	JB	mouth	0	mouthw	0
Louise	F	bonobo	dipping	5	none		sucking	sucking	Rec 73	JB	eye	0	eyew	0
Louise	F	bonobo	dipping	1	none		sucking	dipping	Rec 50	YP	whole	3.43	wholew	1
Louise	F	bonobo	dipping	1	none		sucking	dipping	Rec 50	YP	action	0.27	actionw	0.0787172
Louise	F	bonobo	dipping	1	none		sucking	dipping	Rec 50	YP	food	0	foodw	0
Louise	F	bonobo	dipping	1	none		sucking	dipping	Rec 50	YP	face	1.47	facew	0.428571
Louise	F	bonobo	dipping	1	none		sucking	dipping	Rec 50	YP	mouth	0.18	mouthw	0.0524781
Louise	F	bonobo	dipping	1	none		sucking	dipping	Rec 50	YP	eye	0	eyew	0
Louise	F	bonobo	dipping	2	none		sucking	sucking	Rec 55	YP	whole	3.5	wholew	1
Louise	F	bonobo	dipping	2	none		sucking	sucking	Rec 55	YP	action	0.62	actionw	0.177143
Louise	F	bonobo	dipping	2	none		sucking	sucking	Rec 55	YP	food	0.03	foodw	0.00857143
Louise	F	bonobo	dipping	2	none		sucking	sucking	Rec 55	YP	face	1.64	facew	0.468571
Louise	F	bonobo	dipping	2	none		sucking	sucking	Rec 55	YP	mouth	0	mouthw	0
Louise	F	bonobo	dipping	2	none		sucking	sucking	Rec 55	YP	eye	0.08	eyew	0.0228571
Louise	F	bonobo	dipping	3	none		sucking	sucking	Rec 63	YP	whole	2.87	wholew	1
Louise	F	bonobo	dipping	3	none		sucking	sucking	Rec 63	YP	action	1.19	actionw	0.414634
Louise	F	bonobo	dipping	3	none		sucking	sucking	Rec 63	YP	food	0	foodw	0
Louise	F	bonobo	dipping	3	none		sucking	sucking	Rec 63	YP	face	0.99	facew	0.344948
Louise	F	bonobo	dipping	3	none		sucking	sucking	Rec 63	YP	mouth	0.39	mouthw	0.135889
Louise	F	bonobo	dipping	3	none		sucking	sucking	Rec 63	YP	eye	0	eyew	0
Louise	F	bonobo	dipping	4	none		sucking	dipping	Rec 70	YP	whole	4.03	wholew	1
Louise	F	bonobo	dipping	4	none		sucking	dipping	Rec 70	YP	action	1.11	actionw	0.275434
Louise	F	bonobo	dipping	4	none		sucking	dipping	Rec 70	YP	food	0	foodw	0
Louise	F	bonobo	dipping	4	none		sucking	dipping	Rec 70	YP	face	1.09	facew	0.270471
Louise	F	bonobo	dipping	4	none		sucking	dipping	Rec 70	YP	mouth	0	mouthw	0
Louise	F	bonobo	dipping	4	none		sucking	dipping	Rec 70	YP	eye	0	eyew	0
Louise	F	bonobo	dipping	5	none		sucking	sucking	Rec 73	YP	whole	3.22	wholew	1
Louise	F	bonobo	dipping	5	none		sucking	sucking	Rec 73	YP	action	0.71	actionw	0.220497
Louise	F	bonobo	dipping	5	none		sucking	sucking	Rec 73	YP	food	0.58	foodw	0.180124
Louise	F	bonobo	dipping	5	none		sucking	sucking	Rec 73	YP	face	0.57	facew	0.177019
Louise	F	bonobo	dipping	5	none		sucking	sucking	Rec 73	YP	mouth	0.11	mouthw	0.0341615
Louise	F	bonobo	dipping	5	none		sucking	sucking	Rec 73	YP	eye	0	eyew	0
Misaki	F	chimpanzee	dipping	1	none		dipping	sucking	Rec 23	JB	whole	11.73	wholew	1
Misaki	F	chimpanzee	dipping	1	none		dipping	sucking	Rec 23	JB	action	5.04	actionw	0.429668
Misaki	F	chimpanzee	dipping	1	none		dipping	sucking	Rec 23	JB	food	0	foodw	0
Misaki	F	chimpanzee	dipping	1	none		dipping	sucking	Rec 23	JB	face	6.29	facew	0.536232
Misaki	F	chimpanzee	dipping	1	none		dipping	sucking	Rec 23	JB	mouth	0.26	mouthw	0.0221654
Misaki	F	chimpanzee	dipping	1	none		dipping	sucking	Rec 23	JB	eye	0	eyew	0
Misaki	F	chimpanzee	dipping	2	none		dipping	sucking	Rec 27	JB	whole	1.47	wholew	1
Misaki	F	chimpanzee	dipping	2	none		dipping	sucking	Rec 27	JB	action	1.16	actionw	0.789116
Misaki	F	chimpanzee	dipping	2	none		dipping	sucking	Rec 27	JB	food	0	foodw	0
Misaki	F	chimpanzee	dipping	2	none		dipping	sucking	Rec 27	JB	face	0	facew	0
Misaki	F	chimpanzee	dipping	2	none		dipping	sucking	Rec 27	JB	mouth	0	mouthw	0
Misaki	F	chimpanzee	dipping	2	none		dipping	sucking	Rec 27	JB	eye	0	eyew	0
Misaki	F	chimpanzee	dipping	3	none		dipping	dipping	Rec 34	JB	whole	1.7	wholew	1
Misaki	F	chimpanzee	dipping	3	none		dipping	dipping	Rec 34	JB	action	1.3	actionw	0.764706
Misaki	F	chimpanzee	dipping	3	none		dipping	dipping	Rec 34	JB	food	0	foodw	0
Misaki	F	chimpanzee	dipping	3	none		dipping	dipping	Rec 34	JB	face	0.32	facew	0.188235
Misaki	F	chimpanzee	dipping	3	none		dipping	dipping	Rec 34	JB	mouth	0	mouthw	0
Misaki	F	chimpanzee	dipping	3	none		dipping	dipping	Rec 34	JB	eye	0	eyew	0
Misaki	F	chimpanzee	dipping	4	quit		dipping	dipping	Rec 38	JB	whole	3.69	wholew	1
Misaki	F	chimpanzee	dipping	4	quit		dipping	dipping	Rec 38	JB	action	2.43	actionw	0.658537
Misaki	F	chimpanzee	dipping	4	quit		dipping	dipping	Rec 38	JB	food	1.07	foodw	0.289973
Misaki	F	chimpanzee	dipping	4	quit		dipping	dipping	Rec 38	JB	face	0	facew	0
Misaki	F	chimpanzee	dipping	4	quit		dipping	dipping	Rec 38	JB	mouth	0	mouthw	0
Misaki	F	chimpanzee	dipping	4	quit		dipping	dipping	Rec 38	JB	eye	0	eyew	0
Misaki	F	chimpanzee	dipping	5	none		dipping	dipping	Rec 40	JB	whole	5.04	wholew	1
Misaki	F	chimpanzee	dipping	5	none		dipping	dipping	Rec 40	JB	action	1.26	actionw	0.25
Misaki	F	chimpanzee	dipping	5	none		dipping	dipping	Rec 40	JB	food	1.92	foodw	0.380952
Misaki	F	chimpanzee	dipping	5	none		dipping	dipping	Rec 40	JB	face	0.67	facew	0.132937
Misaki	F	chimpanzee	dipping	5	none		dipping	dipping	Rec 40	JB	mouth	0	mouthw	0
Misaki	F	chimpanzee	dipping	5	none		dipping	dipping	Rec 40	JB	eye	0	eyew	0
Misaki	F	chimpanzee	dipping	1	none		dipping	sucking	Rec 23	YP	whole	8.05	wholew	1
Misaki	F	chimpanzee	dipping	1	none		dipping	sucking	Rec 23	YP	action	0.53	actionw	0.0658385
Misaki	F	chimpanzee	dipping	1	none		dipping	sucking	Rec 23	YP	food	0	foodw	0
Misaki	F	chimpanzee	dipping	1	none		dipping	sucking	Rec 23	YP	face	7.17	facew	0.890683
Misaki	F	chimpanzee	dipping	1	none		dipping	sucking	Rec 23	YP	mouth	0	mouthw	0
Misaki	F	chimpanzee	dipping	1	none		dipping	sucking	Rec 23	YP	eye	0	eyew	0
Misaki	F	chimpanzee	dipping	2	none		dipping	sucking	Rec 27	YP	whole	0	wholew	0
Misaki	F	chimpanzee	dipping	2	none		dipping	sucking	Rec 27	YP	action	0	actionw	0
Misaki	F	chimpanzee	dipping	2	none		dipping	sucking	Rec 27	YP	food	0	foodw	0
Misaki	F	chimpanzee	dipping	2	none		dipping	sucking	Rec 27	YP	face	0	facew	0
Misaki	F	chimpanzee	dipping	2	none		dipping	sucking	Rec 27	YP	mouth	0	mouthw	0
Misaki	F	chimpanzee	dipping	2	none		dipping	sucking	Rec 27	YP	eye	0	eyew	0
Misaki	F	chimpanzee	dipping	3	none		dipping	dipping	Rec 34	YP	whole	0	wholew	0
Misaki	F	chimpanzee	dipping	3	none		dipping	dipping	Rec 34	YP	action	0	actionw	0
Misaki	F	chimpanzee	dipping	3	none		dipping	dipping	Rec 34	YP	food	0	foodw	0
Misaki	F	chimpanzee	dipping	3	none		dipping	dipping	Rec 34	YP	face	0	facew	0
Misaki	F	chimpanzee	dipping	3	none		dipping	dipping	Rec 34	YP	mouth	0	mouthw	0
Misaki	F	chimpanzee	dipping	3	none		dipping	dipping	Rec 34	YP	eye	0	eyew	0
Misaki	F	chimpanzee	dipping	4	quit		dipping	dipping	Rec 38	YP	whole	2.39	wholew	1
Misaki	F	chimpanzee	dipping	4	quit		dipping	dipping	Rec 38	YP	action	0.92	actionw	0.384937
Misaki	F	chimpanzee	dipping	4	quit		dipping	dipping	Rec 38	YP	food	1.2	foodw	0.502092
Misaki	F	chimpanzee	dipping	4	quit		dipping	dipping	Rec 38	YP	face	0.21	facew	0.0878661
Misaki	F	chimpanzee	dipping	4	quit		dipping	dipping	Rec 38	YP	mouth	0	mouthw	0
Misaki	F	chimpanzee	dipping	4	quit		dipping	dipping	Rec 38	YP	eye	0	eyew	0
Misaki	F	chimpanzee	dipping	5	none		dipping	dipping	Rec 40	YP	whole	1.42	wholew	1
Misaki	F	chimpanzee	dipping	5	none		dipping	dipping	Rec 40	YP	action	0	actionw	0
Misaki	F	chimpanzee	dipping	5	none		dipping	dipping	Rec 40	YP	food	0	foodw	0
Misaki	F	chimpanzee	dipping	5	none		dipping	dipping	Rec 40	YP	face	1.02	facew	0.71831
Misaki	F	chimpanzee	dipping	5	none		dipping	dipping	Rec 40	YP	mouth	0	mouthw	0
Misaki	F	chimpanzee	dipping	5	none		dipping	dipping	Rec 40	YP	eye	0	eyew	0
Misaki	F	chimpanzee	dipping	1	none		sucking	sucking	Rec 23	JB	whole	7.36	wholew	1
Misaki	F	chimpanzee	dipping	1	none		sucking	sucking	Rec 23	JB	action	1.68	actionw	0.228261
Misaki	F	chimpanzee	dipping	1	none		sucking	sucking	Rec 23	JB	food	1.63	foodw	0.221467
Misaki	F	chimpanzee	dipping	1	none		sucking	sucking	Rec 23	JB	face	1.84	facew	0.25
Misaki	F	chimpanzee	dipping	1	none		sucking	sucking	Rec 23	JB	mouth	0.24	mouthw	0.0326087
Misaki	F	chimpanzee	dipping	1	none		sucking	sucking	Rec 23	JB	eye	0	eyew	0
Misaki	F	chimpanzee	dipping	2	none		sucking	sucking	Rec 27	JB	whole	2.26	wholew	1
Misaki	F	chimpanzee	dipping	2	none		sucking	sucking	Rec 27	JB	action	0.85	actionw	0.376106
Misaki	F	chimpanzee	dipping	2	none		sucking	sucking	Rec 27	JB	food	0.98	foodw	0.433628
Misaki	F	chimpanzee	dipping	2	none		sucking	sucking	Rec 27	JB	face	0.14	facew	0.0619469
Misaki	F	chimpanzee	dipping	2	none		sucking	sucking	Rec 27	JB	mouth	0	mouthw	0
Misaki	F	chimpanzee	dipping	2	none		sucking	sucking	Rec 27	JB	eye	0	eyew	0
Misaki	F	chimpanzee	dipping	3	none		sucking	dipping	Rec 34	JB	whole	10.05	wholew	1
Misaki	F	chimpanzee	dipping	3	none		sucking	dipping	Rec 34	JB	action	3.29	actionw	0.327363
Misaki	F	chimpanzee	dipping	3	none		sucking	dipping	Rec 34	JB	food	3.5	foodw	0.348259
Misaki	F	chimpanzee	dipping	3	none		sucking	dipping	Rec 34	JB	face	2.07	facew	0.20597
Misaki	F	chimpanzee	dipping	3	none		sucking	dipping	Rec 34	JB	mouth	0.11	mouthw	0.0109453
Misaki	F	chimpanzee	dipping	3	none		sucking	dipping	Rec 34	JB	eye	0	eyew	0
Misaki	F	chimpanzee	dipping	4	quit		sucking	dipping	Rec 38	JB	whole	0	wholew	0
Misaki	F	chimpanzee	dipping	4	quit		sucking	dipping	Rec 38	JB	action	0	actionw	0
Misaki	F	chimpanzee	dipping	4	quit		sucking	dipping	Rec 38	JB	food	0	foodw	0
Misaki	F	chimpanzee	dipping	4	quit		sucking	dipping	Rec 38	JB	face	0	facew	0
Misaki	F	chimpanzee	dipping	4	quit		sucking	dipping	Rec 38	JB	mouth	0	mouthw	0
Misaki	F	chimpanzee	dipping	4	quit		sucking	dipping	Rec 38	JB	eye	0	eyew	0
Misaki	F	chimpanzee	dipping	5	none		sucking	dipping	Rec 40	JB	whole	3.81	wholew	1
Misaki	F	chimpanzee	dipping	5	none		sucking	dipping	Rec 40	JB	action	2.55	actionw	0.669291
Misaki	F	chimpanzee	dipping	5	none		sucking	dipping	Rec 40	JB	food	0	foodw	0
Misaki	F	chimpanzee	dipping	5	none		sucking	dipping	Rec 40	JB	face	0.29	facew	0.0761155
Misaki	F	chimpanzee	dipping	5	none		sucking	dipping	Rec 40	JB	mouth	0.17	mouthw	0.0446194
Misaki	F	chimpanzee	dipping	5	none		sucking	dipping	Rec 40	JB	eye	0	eyew	0
Misaki	F	chimpanzee	dipping	1	none		sucking	sucking	Rec 23	YP	whole	3.65	wholew	1
Misaki	F	chimpanzee	dipping	1	none		sucking	sucking	Rec 23	YP	action	1.44	actionw	0.394521
Misaki	F	chimpanzee	dipping	1	none		sucking	sucking	Rec 23	YP	food	0	foodw	0
Misaki	F	chimpanzee	dipping	1	none		sucking	sucking	Rec 23	YP	face	0.45	facew	0.123288
Misaki	F	chimpanzee	dipping	1	none		sucking	sucking	Rec 23	YP	mouth	0	mouthw	0
Misaki	F	chimpanzee	dipping	1	none		sucking	sucking	Rec 23	YP	eye	0	eyew	0
Misaki	F	chimpanzee	dipping	2	none		sucking	sucking	Rec 27	YP	whole	6.17	wholew	1
Misaki	F	chimpanzee	dipping	2	none		sucking	sucking	Rec 27	YP	action	1.63	actionw	0.264182
Misaki	F	chimpanzee	dipping	2	none		sucking	sucking	Rec 27	YP	food	0	foodw	0
Misaki	F	chimpanzee	dipping	2	none		sucking	sucking	Rec 27	YP	face	4.03	facew	0.65316
Misaki	F	chimpanzee	dipping	2	none		sucking	sucking	Rec 27	YP	mouth	0	mouthw	0
Misaki	F	chimpanzee	dipping	2	none		sucking	sucking	Rec 27	YP	eye	0	eyew	0
Misaki	F	chimpanzee	dipping	3	none		sucking	dipping	Rec 34	YP	whole	1.21	wholew	1
Misaki	F	chimpanzee	dipping	3	none		sucking	dipping	Rec 34	YP	action	0.02	actionw	0.0165289
Misaki	F	chimpanzee	dipping	3	none		sucking	dipping	Rec 34	YP	food	1.19	foodw	0.983471
Misaki	F	chimpanzee	dipping	3	none		sucking	dipping	Rec 34	YP	face	0	facew	0
Misaki	F	chimpanzee	dipping	3	none		sucking	dipping	Rec 34	YP	mouth	0	mouthw	0
Misaki	F	chimpanzee	dipping	3	none		sucking	dipping	Rec 34	YP	eye	0	eyew	0
Misaki	F	chimpanzee	dipping	4	quit		sucking	dipping	Rec 38	YP	whole	0	wholew	0
Misaki	F	chimpanzee	dipping	4	quit		sucking	dipping	Rec 38	YP	action	0	actionw	0
Misaki	F	chimpanzee	dipping	4	quit		sucking	dipping	Rec 38	YP	food	0	foodw	0
Misaki	F	chimpanzee	dipping	4	quit		sucking	dipping	Rec 38	YP	face	0	facew	0
Misaki	F	chimpanzee	dipping	4	quit		sucking	dipping	Rec 38	YP	mouth	0	mouthw	0
Misaki	F	chimpanzee	dipping	4	quit		sucking	dipping	Rec 38	YP	eye	0	eyew	0
Misaki	F	chimpanzee	dipping	5	none		sucking	dipping	Rec 40	YP	whole	1.6	wholew	1
Misaki	F	chimpanzee	dipping	5	none		sucking	dipping	Rec 40	YP	action	0.98	actionw	0.6125
Misaki	F	chimpanzee	dipping	5	none		sucking	dipping	Rec 40	YP	food	0	foodw	0
Misaki	F	chimpanzee	dipping	5	none		sucking	dipping	Rec 40	YP	face	0	facew	0
Misaki	F	chimpanzee	dipping	5	none		sucking	dipping	Rec 40	YP	mouth	0	mouthw	0
Misaki	F	chimpanzee	dipping	5	none		sucking	dipping	Rec 40	YP	eye	0	eyew	0
Mizuki	F	chimpanzee	sucking	1	sucking		dipping	dipping	Rec 16	JB	whole	9.17	wholew	1
Mizuki	F	chimpanzee	sucking	1	sucking		dipping	dipping	Rec 16	JB	action	3.38	actionw	0.368593
Mizuki	F	chimpanzee	sucking	1	sucking		dipping	dipping	Rec 16	JB	food	0.95	foodw	0.103599
Mizuki	F	chimpanzee	sucking	1	sucking		dipping	dipping	Rec 16	JB	face	0.54	facew	0.0588877
Mizuki	F	chimpanzee	sucking	1	sucking		dipping	dipping	Rec 16	JB	mouth	0	mouthw	0
Mizuki	F	chimpanzee	sucking	1	sucking		dipping	dipping	Rec 16	JB	eye	0	eyew	0
Mizuki	F	chimpanzee	sucking	2	sucking		dipping	dipping	Rec 19	JB	whole	9.97	wholew	1
Mizuki	F	chimpanzee	sucking	2	sucking		dipping	dipping	Rec 19	JB	action	3.69	actionw	0.37011
Mizuki	F	chimpanzee	sucking	2	sucking		dipping	dipping	Rec 19	JB	food	0.99	foodw	0.0992979
Mizuki	F	chimpanzee	sucking	2	sucking		dipping	dipping	Rec 19	JB	face	0.15	facew	0.0150451
Mizuki	F	chimpanzee	sucking	2	sucking		dipping	dipping	Rec 19	JB	mouth	0	mouthw	0
Mizuki	F	chimpanzee	sucking	2	sucking		dipping	dipping	Rec 19	JB	eye	0	eyew	0
Mizuki	F	chimpanzee	sucking	3	sucking		dipping	sucking	Rec 21	JB	whole	7.69	wholew	1
Mizuki	F	chimpanzee	sucking	3	sucking		dipping	sucking	Rec 21	JB	action	3.99	actionw	0.518856
Mizuki	F	chimpanzee	sucking	3	sucking		dipping	sucking	Rec 21	JB	food	0.47	foodw	0.0611183
Mizuki	F	chimpanzee	sucking	3	sucking		dipping	sucking	Rec 21	JB	face	0.28	facew	0.0364109
Mizuki	F	chimpanzee	sucking	3	sucking		dipping	sucking	Rec 21	JB	mouth	0	mouthw	0
Mizuki	F	chimpanzee	sucking	3	sucking		dipping	sucking	Rec 21	JB	eye	0	eyew	0
Mizuki	F	chimpanzee	sucking	4	sucking		dipping	dipping	Rec 26	JB	whole	5.57	wholew	1
Mizuki	F	chimpanzee	sucking	4	sucking		dipping	dipping	Rec 26	JB	action	3.23	actionw	0.579892
Mizuki	F	chimpanzee	sucking	4	sucking		dipping	dipping	Rec 26	JB	food	1.43	foodw	0.256732
Mizuki	F	chimpanzee	sucking	4	sucking		dipping	dipping	Rec 26	JB	face	0.16	facew	0.0287253
Mizuki	F	chimpanzee	sucking	4	sucking		dipping	dipping	Rec 26	JB	mouth	0	mouthw	0
Mizuki	F	chimpanzee	sucking	4	sucking		dipping	dipping	Rec 26	JB	eye	0	eyew	0
Mizuki	F	chimpanzee	sucking	5	sucking		dipping	sucking	Rec 33	JB	whole	4.73	wholew	1
Mizuki	F	chimpanzee	sucking	5	sucking		dipping	sucking	Rec 33	JB	action	1.76	actionw	0.372093
Mizuki	F	chimpanzee	sucking	5	sucking		dipping	sucking	Rec 33	JB	food	0.6	foodw	0.12685
Mizuki	F	chimpanzee	sucking	5	sucking		dipping	sucking	Rec 33	JB	face	0.15	facew	0.0317125
Mizuki	F	chimpanzee	sucking	5	sucking		dipping	sucking	Rec 33	JB	mouth	0	mouthw	0
Mizuki	F	chimpanzee	sucking	5	sucking		dipping	sucking	Rec 33	JB	eye	0	eyew	0
Mizuki	F	chimpanzee	sucking	1	sucking		dipping	dipping	Rec 16	YP	whole	6.41	wholew	1
Mizuki	F	chimpanzee	sucking	1	sucking		dipping	dipping	Rec 16	YP	action	3.02	actionw	0.471139
Mizuki	F	chimpanzee	sucking	1	sucking		dipping	dipping	Rec 16	YP	food	0	foodw	0
Mizuki	F	chimpanzee	sucking	1	sucking		dipping	dipping	Rec 16	YP	face	0.02	facew	0.00312012
Mizuki	F	chimpanzee	sucking	1	sucking		dipping	dipping	Rec 16	YP	mouth	0	mouthw	0
Mizuki	F	chimpanzee	sucking	1	sucking		dipping	dipping	Rec 16	YP	eye	0	eyew	0
Mizuki	F	chimpanzee	sucking	2	sucking		dipping	dipping	Rec 19	YP	whole	8.15	wholew	1
Mizuki	F	chimpanzee	sucking	2	sucking		dipping	dipping	Rec 19	YP	action	5.93	actionw	0.727607
Mizuki	F	chimpanzee	sucking	2	sucking		dipping	dipping	Rec 19	YP	food	0.59	foodw	0.0723926
Mizuki	F	chimpanzee	sucking	2	sucking		dipping	dipping	Rec 19	YP	face	0	facew	0
Mizuki	F	chimpanzee	sucking	2	sucking		dipping	dipping	Rec 19	YP	mouth	0	mouthw	0
Mizuki	F	chimpanzee	sucking	2	sucking		dipping	dipping	Rec 19	YP	eye	0	eyew	0
Mizuki	F	chimpanzee	sucking	3	sucking		dipping	sucking	Rec 21	YP	whole	4.62	wholew	1
Mizuki	F	chimpanzee	sucking	3	sucking		dipping	sucking	Rec 21	YP	action	2.22	actionw	0.480519
Mizuki	F	chimpanzee	sucking	3	sucking		dipping	sucking	Rec 21	YP	food	0.36	foodw	0.0779221
Mizuki	F	chimpanzee	sucking	3	sucking		dipping	sucking	Rec 21	YP	face	0.56	facew	0.121212
Mizuki	F	chimpanzee	sucking	3	sucking		dipping	sucking	Rec 21	YP	mouth	0.15	mouthw	0.0324675
Mizuki	F	chimpanzee	sucking	3	sucking		dipping	sucking	Rec 21	YP	eye	0	eyew	0
Mizuki	F	chimpanzee	sucking	4	sucking		dipping	dipping	Rec 26	YP	whole	7.2	wholew	1
Mizuki	F	chimpanzee	sucking	4	sucking		dipping	dipping	Rec 26	YP	action	4.02	actionw	0.558333
Mizuki	F	chimpanzee	sucking	4	sucking		dipping	dipping	Rec 26	YP	food	1.56	foodw	0.216667
Mizuki	F	chimpanzee	sucking	4	sucking		dipping	dipping	Rec 26	YP	face	0	facew	0
Mizuki	F	chimpanzee	sucking	4	sucking		dipping	dipping	Rec 26	YP	mouth	0	mouthw	0
Mizuki	F	chimpanzee	sucking	4	sucking		dipping	dipping	Rec 26	YP	eye	0	eyew	0
Mizuki	F	chimpanzee	sucking	5	sucking		dipping	sucking	Rec 33	YP	whole	3.38	wholew	1
Mizuki	F	chimpanzee	sucking	5	sucking		dipping	sucking	Rec 33	YP	action	2.25	actionw	0.66568
Mizuki	F	chimpanzee	sucking	5	sucking		dipping	sucking	Rec 33	YP	food	0.27	foodw	0.0798817
Mizuki	F	chimpanzee	sucking	5	sucking		dipping	sucking	Rec 33	YP	face	0.83	facew	0.245562
Mizuki	F	chimpanzee	sucking	5	sucking		dipping	sucking	Rec 33	YP	mouth	0	mouthw	0
Mizuki	F	chimpanzee	sucking	5	sucking		dipping	sucking	Rec 33	YP	eye	0	eyew	0
Mizuki	F	chimpanzee	sucking	1	sucking		sucking	dipping	Rec 16	JB	whole	8.55	wholew	1
Mizuki	F	chimpanzee	sucking	1	sucking		sucking	dipping	Rec 16	JB	action	4.12	actionw	0.481871
Mizuki	F	chimpanzee	sucking	1	sucking		sucking	dipping	Rec 16	JB	food	0.72	foodw	0.0842105
Mizuki	F	chimpanzee	sucking	1	sucking		sucking	dipping	Rec 16	JB	face	0.22	facew	0.025731
Mizuki	F	chimpanzee	sucking	1	sucking		sucking	dipping	Rec 16	JB	mouth	0	mouthw	0
Mizuki	F	chimpanzee	sucking	1	sucking		sucking	dipping	Rec 16	JB	eye	0.22	eyew	0.025731
Mizuki	F	chimpanzee	sucking	2	sucking		sucking	dipping	Rec 19	JB	whole	7.04	wholew	1
Mizuki	F	chimpanzee	sucking	2	sucking		sucking	dipping	Rec 19	JB	action	5.01	actionw	0.711648
Mizuki	F	chimpanzee	sucking	2	sucking		sucking	dipping	Rec 19	JB	food	1.04	foodw	0.147727
Mizuki	F	chimpanzee	sucking	2	sucking		sucking	dipping	Rec 19	JB	face	0	facew	0
Mizuki	F	chimpanzee	sucking	2	sucking		sucking	dipping	Rec 19	JB	mouth	0	mouthw	0
Mizuki	F	chimpanzee	sucking	2	sucking		sucking	dipping	Rec 19	JB	eye	0	eyew	0
Mizuki	F	chimpanzee	sucking	3	sucking		sucking	sucking	Rec 21	JB	whole	6.88	wholew	1
Mizuki	F	chimpanzee	sucking	3	sucking		sucking	sucking	Rec 21	JB	action	3.44	actionw	0.5
Mizuki	F	chimpanzee	sucking	3	sucking		sucking	sucking	Rec 21	JB	food	0.83	foodw	0.12064
Mizuki	F	chimpanzee	sucking	3	sucking		sucking	sucking	Rec 21	JB	face	0	facew	0
Mizuki	F	chimpanzee	sucking	3	sucking		sucking	sucking	Rec 21	JB	mouth	0	mouthw	0
Mizuki	F	chimpanzee	sucking	3	sucking		sucking	sucking	Rec 21	JB	eye	0	eyew	0
Mizuki	F	chimpanzee	sucking	4	sucking		sucking	dipping	Rec 26	JB	whole	10.56	wholew	1
Mizuki	F	chimpanzee	sucking	4	sucking		sucking	dipping	Rec 26	JB	action	4.92	actionw	0.465909
Mizuki	F	chimpanzee	sucking	4	sucking		sucking	dipping	Rec 26	JB	food	2.03	foodw	0.192235
Mizuki	F	chimpanzee	sucking	4	sucking		sucking	dipping	Rec 26	JB	face	1.54	facew	0.145833
Mizuki	F	chimpanzee	sucking	4	sucking		sucking	dipping	Rec 26	JB	mouth	0	mouthw	0
Mizuki	F	chimpanzee	sucking	4	sucking		sucking	dipping	Rec 26	JB	eye	0.04	eyew	0.00378788
Mizuki	F	chimpanzee	sucking	5	sucking		sucking	sucking	Rec 33	JB	whole	2.78	wholew	1
Mizuki	F	chimpanzee	sucking	5	sucking		sucking	sucking	Rec 33	JB	action	1.28	actionw	0.460432
Mizuki	F	chimpanzee	sucking	5	sucking		sucking	sucking	Rec 33	JB	food	0.03	foodw	0.0107914
Mizuki	F	chimpanzee	sucking	5	sucking		sucking	sucking	Rec 33	JB	face	0.77	facew	0.276978
Mizuki	F	chimpanzee	sucking	5	sucking		sucking	sucking	Rec 33	JB	mouth	0	mouthw	0
Mizuki	F	chimpanzee	sucking	5	sucking		sucking	sucking	Rec 33	JB	eye	0	eyew	0
Mizuki	F	chimpanzee	sucking	1	sucking		sucking	dipping	Rec 16	YP	whole	9.59	wholew	1
Mizuki	F	chimpanzee	sucking	1	sucking		sucking	dipping	Rec 16	YP	action	5.34	actionw	0.55683
Mizuki	F	chimpanzee	sucking	1	sucking		sucking	dipping	Rec 16	YP	food	1.54	foodw	0.160584
Mizuki	F	chimpanzee	sucking	1	sucking		sucking	dipping	Rec 16	YP	face	0.39	facew	0.0406674
Mizuki	F	chimpanzee	sucking	1	sucking		sucking	dipping	Rec 16	YP	mouth	0	mouthw	0
Mizuki	F	chimpanzee	sucking	1	sucking		sucking	dipping	Rec 16	YP	eye	0	eyew	0
Mizuki	F	chimpanzee	sucking	2	sucking		sucking	dipping	Rec 19	YP	whole	9.61	wholew	1
Mizuki	F	chimpanzee	sucking	2	sucking		sucking	dipping	Rec 19	YP	action	2.89	actionw	0.300728
Mizuki	F	chimpanzee	sucking	2	sucking		sucking	dipping	Rec 19	YP	food	0	foodw	0
Mizuki	F	chimpanzee	sucking	2	sucking		sucking	dipping	Rec 19	YP	face	0	facew	0
Mizuki	F	chimpanzee	sucking	2	sucking		sucking	dipping	Rec 19	YP	mouth	0	mouthw	0
Mizuki	F	chimpanzee	sucking	2	sucking		sucking	dipping	Rec 19	YP	eye	0	eyew	0
Mizuki	F	chimpanzee	sucking	3	sucking		sucking	sucking	Rec 21	YP	whole	3.76	wholew	1
Mizuki	F	chimpanzee	sucking	3	sucking		sucking	sucking	Rec 21	YP	action	2.29	actionw	0.609043
Mizuki	F	chimpanzee	sucking	3	sucking		sucking	sucking	Rec 21	YP	food	0.36	foodw	0.0957447
Mizuki	F	chimpanzee	sucking	3	sucking		sucking	sucking	Rec 21	YP	face	0.35	facew	0.0930851
Mizuki	F	chimpanzee	sucking	3	sucking		sucking	sucking	Rec 21	YP	mouth	0	mouthw	0
Mizuki	F	chimpanzee	sucking	3	sucking		sucking	sucking	Rec 21	YP	eye	0	eyew	0
Mizuki	F	chimpanzee	sucking	4	sucking		sucking	dipping	Rec 26	YP	whole	4.82	wholew	1
Mizuki	F	chimpanzee	sucking	4	sucking		sucking	dipping	Rec 26	YP	action	2.31	actionw	0.479253
Mizuki	F	chimpanzee	sucking	4	sucking		sucking	dipping	Rec 26	YP	food	1.37	foodw	0.284232
Mizuki	F	chimpanzee	sucking	4	sucking		sucking	dipping	Rec 26	YP	face	0.03	facew	0.00622407
Mizuki	F	chimpanzee	sucking	4	sucking		sucking	dipping	Rec 26	YP	mouth	0	mouthw	0
Mizuki	F	chimpanzee	sucking	4	sucking		sucking	dipping	Rec 26	YP	eye	0	eyew	0
Mizuki	F	chimpanzee	sucking	5	sucking		sucking	sucking	Rec 33	YP	whole	5.96	wholew	1
Mizuki	F	chimpanzee	sucking	5	sucking		sucking	sucking	Rec 33	YP	action	3.81	actionw	0.639262
Mizuki	F	chimpanzee	sucking	5	sucking		sucking	sucking	Rec 33	YP	food	1.07	foodw	0.17953
Mizuki	F	chimpanzee	sucking	5	sucking		sucking	sucking	Rec 33	YP	face	0.54	facew	0.090604
Mizuki	F	chimpanzee	sucking	5	sucking		sucking	sucking	Rec 33	YP	mouth	0.22	mouthw	0.0369128
Mizuki	F	chimpanzee	sucking	5	sucking		sucking	sucking	Rec 33	YP	eye	0	eyew	0
Natsuki	F	chimpanzee	sucking	1	sucking		dipping	dipping	Rec 14	JB	whole	9.78	wholew	1
Natsuki	F	chimpanzee	sucking	1	sucking		dipping	dipping	Rec 14	JB	action	1.84	actionw	0.188139
Natsuki	F	chimpanzee	sucking	1	sucking		dipping	dipping	Rec 14	JB	food	3.82	foodw	0.390593
Natsuki	F	chimpanzee	sucking	1	sucking		dipping	dipping	Rec 14	JB	face	0.23	facew	0.0235174
Natsuki	F	chimpanzee	sucking	1	sucking		dipping	dipping	Rec 14	JB	mouth	0	mouthw	0
Natsuki	F	chimpanzee	sucking	1	sucking		dipping	dipping	Rec 14	JB	eye	0	eyew	0
Natsuki	F	chimpanzee	sucking	2	sucking		dipping	dipping	Rec 18	JB	whole	11.1	wholew	1
Natsuki	F	chimpanzee	sucking	2	sucking		dipping	dipping	Rec 18	JB	action	2.3	actionw	0.207207
Natsuki	F	chimpanzee	sucking	2	sucking		dipping	dipping	Rec 18	JB	food	7.07	foodw	0.636937
Natsuki	F	chimpanzee	sucking	2	sucking		dipping	dipping	Rec 18	JB	face	0.27	facew	0.0243243
Natsuki	F	chimpanzee	sucking	2	sucking		dipping	dipping	Rec 18	JB	mouth	0	mouthw	0
Natsuki	F	chimpanzee	sucking	2	sucking		dipping	dipping	Rec 18	JB	eye	0	eyew	0
Natsuki	F	chimpanzee	sucking	3	sucking		dipping	sucking	Rec 20	JB	whole	10.01	wholew	1
Natsuki	F	chimpanzee	sucking	3	sucking		dipping	sucking	Rec 20	JB	action	2.01	actionw	0.200799
Natsuki	F	chimpanzee	sucking	3	sucking		dipping	sucking	Rec 20	JB	food	5.91	foodw	0.59041
Natsuki	F	chimpanzee	sucking	3	sucking		dipping	sucking	Rec 20	JB	face	0.35	facew	0.034965
Natsuki	F	chimpanzee	sucking	3	sucking		dipping	sucking	Rec 20	JB	mouth	0	mouthw	0
Natsuki	F	chimpanzee	sucking	3	sucking		dipping	sucking	Rec 20	JB	eye	0	eyew	0
Natsuki	F	chimpanzee	sucking	4	sucking		dipping	dipping	Rec 24	JB	whole	9.72	wholew	1
Natsuki	F	chimpanzee	sucking	4	sucking		dipping	dipping	Rec 24	JB	action	4.07	actionw	0.418724
Natsuki	F	chimpanzee	sucking	4	sucking		dipping	dipping	Rec 24	JB	food	3.89	foodw	0.400206
Natsuki	F	chimpanzee	sucking	4	sucking		dipping	dipping	Rec 24	JB	face	0.66	facew	0.0679012
Natsuki	F	chimpanzee	sucking	4	sucking		dipping	dipping	Rec 24	JB	mouth	0	mouthw	0
Natsuki	F	chimpanzee	sucking	4	sucking		dipping	dipping	Rec 24	JB	eye	0	eyew	0
Natsuki	F	chimpanzee	sucking	5	sucking		dipping	sucking	Rec 31	JB	whole	9.25	wholew	1
Natsuki	F	chimpanzee	sucking	5	sucking		dipping	sucking	Rec 31	JB	action	3.63	actionw	0.392432
Natsuki	F	chimpanzee	sucking	5	sucking		dipping	sucking	Rec 31	JB	food	3.35	foodw	0.362162
Natsuki	F	chimpanzee	sucking	5	sucking		dipping	sucking	Rec 31	JB	face	0.51	facew	0.0551351
Natsuki	F	chimpanzee	sucking	5	sucking		dipping	sucking	Rec 31	JB	mouth	0.36	mouthw	0.0389189
Natsuki	F	chimpanzee	sucking	5	sucking		dipping	sucking	Rec 31	JB	eye	0	eyew	0
Natsuki	F	chimpanzee	sucking	1	sucking		dipping	dipping	Rec 14	YP	whole	11.16	wholew	1
Natsuki	F	chimpanzee	sucking	1	sucking		dipping	dipping	Rec 14	YP	action	0	actionw	0
Natsuki	F	chimpanzee	sucking	1	sucking		dipping	dipping	Rec 14	YP	food	8.93	foodw	0.800179
Natsuki	F	chimpanzee	sucking	1	sucking		dipping	dipping	Rec 14	YP	face	0	facew	0
Natsuki	F	chimpanzee	sucking	1	sucking		dipping	dipping	Rec 14	YP	mouth	0	mouthw	0
Natsuki	F	chimpanzee	sucking	1	sucking		dipping	dipping	Rec 14	YP	eye	0	eyew	0
Natsuki	F	chimpanzee	sucking	2	sucking		dipping	dipping	Rec 18	YP	whole	11.53	wholew	1
Natsuki	F	chimpanzee	sucking	2	sucking		dipping	dipping	Rec 18	YP	action	4.41	actionw	0.38248
Natsuki	F	chimpanzee	sucking	2	sucking		dipping	dipping	Rec 18	YP	food	1.68	foodw	0.145707
Natsuki	F	chimpanzee	sucking	2	sucking		dipping	dipping	Rec 18	YP	face	0.74	facew	0.0641804
Natsuki	F	chimpanzee	sucking	2	sucking		dipping	dipping	Rec 18	YP	mouth	0.33	mouthw	0.028621
Natsuki	F	chimpanzee	sucking	2	sucking		dipping	dipping	Rec 18	YP	eye	0	eyew	0
Natsuki	F	chimpanzee	sucking	3	sucking		dipping	sucking	Rec 20	YP	whole	2.36	wholew	1
Natsuki	F	chimpanzee	sucking	3	sucking		dipping	sucking	Rec 20	YP	action	0.67	actionw	0.283898
Natsuki	F	chimpanzee	sucking	3	sucking		dipping	sucking	Rec 20	YP	food	1.28	foodw	0.542373
Natsuki	F	chimpanzee	sucking	3	sucking		dipping	sucking	Rec 20	YP	face	0.1	facew	0.0423729
Natsuki	F	chimpanzee	sucking	3	sucking		dipping	sucking	Rec 20	YP	mouth	0.09	mouthw	0.0381356
Natsuki	F	chimpanzee	sucking	3	sucking		dipping	sucking	Rec 20	YP	eye	0	eyew	0
Natsuki	F	chimpanzee	sucking	4	sucking		dipping	dipping	Rec 24	YP	whole	4.82	wholew	1
Natsuki	F	chimpanzee	sucking	4	sucking		dipping	dipping	Rec 24	YP	action	2.84	actionw	0.589212
Natsuki	F	chimpanzee	sucking	4	sucking		dipping	dipping	Rec 24	YP	food	0	foodw	0
Natsuki	F	chimpanzee	sucking	4	sucking		dipping	dipping	Rec 24	YP	face	0.93	facew	0.192946
Natsuki	F	chimpanzee	sucking	4	sucking		dipping	dipping	Rec 24	YP	mouth	0	mouthw	0
Natsuki	F	chimpanzee	sucking	4	sucking		dipping	dipping	Rec 24	YP	eye	0	eyew	0
Natsuki	F	chimpanzee	sucking	5	sucking		dipping	sucking	Rec 31	YP	whole	4.96	wholew	1
Natsuki	F	chimpanzee	sucking	5	sucking		dipping	sucking	Rec 31	YP	action	3.05	actionw	0.614919
Natsuki	F	chimpanzee	sucking	5	sucking		dipping	sucking	Rec 31	YP	food	0.37	foodw	0.0745968
Natsuki	F	chimpanzee	sucking	5	sucking		dipping	sucking	Rec 31	YP	face	0	facew	0
Natsuki	F	chimpanzee	sucking	5	sucking		dipping	sucking	Rec 31	YP	mouth	0	mouthw	0
Natsuki	F	chimpanzee	sucking	5	sucking		dipping	sucking	Rec 31	YP	eye	0	eyew	0
Natsuki	F	chimpanzee	sucking	1	sucking		sucking	dipping	Rec 14	JB	whole	11.97	wholew	1
Natsuki	F	chimpanzee	sucking	1	sucking		sucking	dipping	Rec 14	JB	action	3.64	actionw	0.304094
Natsuki	F	chimpanzee	sucking	1	sucking		sucking	dipping	Rec 14	JB	food	1.77	foodw	0.14787
Natsuki	F	chimpanzee	sucking	1	sucking		sucking	dipping	Rec 14	JB	face	2.53	facew	0.211362
Natsuki	F	chimpanzee	sucking	1	sucking		sucking	dipping	Rec 14	JB	mouth	0	mouthw	0
Natsuki	F	chimpanzee	sucking	1	sucking		sucking	dipping	Rec 14	JB	eye	0	eyew	0
Natsuki	F	chimpanzee	sucking	2	sucking		sucking	dipping	Rec 18	JB	whole	11.75	wholew	1
Natsuki	F	chimpanzee	sucking	2	sucking		sucking	dipping	Rec 18	JB	action	3.19	actionw	0.271489
Natsuki	F	chimpanzee	sucking	2	sucking		sucking	dipping	Rec 18	JB	food	3.42	foodw	0.291064
Natsuki	F	chimpanzee	sucking	2	sucking		sucking	dipping	Rec 18	JB	face	3.95	facew	0.33617
Natsuki	F	chimpanzee	sucking	2	sucking		sucking	dipping	Rec 18	JB	mouth	0	mouthw	0
Natsuki	F	chimpanzee	sucking	2	sucking		sucking	dipping	Rec 18	JB	eye	0	eyew	0
Natsuki	F	chimpanzee	sucking	3	sucking		sucking	sucking	Rec 20	JB	whole	12	wholew	1
Natsuki	F	chimpanzee	sucking	3	sucking		sucking	sucking	Rec 20	JB	action	3.74	actionw	0.311667
Natsuki	F	chimpanzee	sucking	3	sucking		sucking	sucking	Rec 20	JB	food	6.98	foodw	0.581667
Natsuki	F	chimpanzee	sucking	3	sucking		sucking	sucking	Rec 20	JB	face	0.76	facew	0.0633333
Natsuki	F	chimpanzee	sucking	3	sucking		sucking	sucking	Rec 20	JB	mouth	0	mouthw	0
Natsuki	F	chimpanzee	sucking	3	sucking		sucking	sucking	Rec 20	JB	eye	0	eyew	0
Natsuki	F	chimpanzee	sucking	4	sucking		sucking	dipping	Rec 24	JB	whole	9.41	wholew	1
Natsuki	F	chimpanzee	sucking	4	sucking		sucking	dipping	Rec 24	JB	action	3.45	actionw	0.366631
Natsuki	F	chimpanzee	sucking	4	sucking		sucking	dipping	Rec 24	JB	food	1.38	foodw	0.146652
Natsuki	F	chimpanzee	sucking	4	sucking		sucking	dipping	Rec 24	JB	face	4.13	facew	0.438895
Natsuki	F	chimpanzee	sucking	4	sucking		sucking	dipping	Rec 24	JB	mouth	0	mouthw	0
Natsuki	F	chimpanzee	sucking	4	sucking		sucking	dipping	Rec 24	JB	eye	0	eyew	0
Natsuki	F	chimpanzee	sucking	5	sucking		sucking	sucking	Rec 31	JB	whole	10.23	wholew	1
Natsuki	F	chimpanzee	sucking	5	sucking		sucking	sucking	Rec 31	JB	action	2.88	actionw	0.281525
Natsuki	F	chimpanzee	sucking	5	sucking		sucking	sucking	Rec 31	JB	food	5.74	foodw	0.561095
Natsuki	F	chimpanzee	sucking	5	sucking		sucking	sucking	Rec 31	JB	face	0.87	facew	0.085044
Natsuki	F	chimpanzee	sucking	5	sucking		sucking	sucking	Rec 31	JB	mouth	0	mouthw	0
Natsuki	F	chimpanzee	sucking	5	sucking		sucking	sucking	Rec 31	JB	eye	0	eyew	0
Natsuki	F	chimpanzee	sucking	1	sucking		sucking	dipping	Rec 14	YP	whole	10.98	wholew	1
Natsuki	F	chimpanzee	sucking	1	sucking		sucking	dipping	Rec 14	YP	action	4.48	actionw	0.408015
Natsuki	F	chimpanzee	sucking	1	sucking		sucking	dipping	Rec 14	YP	food	1.83	foodw	0.166667
Natsuki	F	chimpanzee	sucking	1	sucking		sucking	dipping	Rec 14	YP	face	1.58	facew	0.143898
Natsuki	F	chimpanzee	sucking	1	sucking		sucking	dipping	Rec 14	YP	mouth	0	mouthw	0
Natsuki	F	chimpanzee	sucking	1	sucking		sucking	dipping	Rec 14	YP	eye	0	eyew	0
Natsuki	F	chimpanzee	sucking	2	sucking		sucking	dipping	Rec 18	YP	whole	8.21	wholew	1
Natsuki	F	chimpanzee	sucking	2	sucking		sucking	dipping	Rec 18	YP	action	2.35	actionw	0.286236
Natsuki	F	chimpanzee	sucking	2	sucking		sucking	dipping	Rec 18	YP	food	4.79	foodw	0.583435
Natsuki	F	chimpanzee	sucking	2	sucking		sucking	dipping	Rec 18	YP	face	0.36	facew	0.043849
Natsuki	F	chimpanzee	sucking	2	sucking		sucking	dipping	Rec 18	YP	mouth	0	mouthw	0
Natsuki	F	chimpanzee	sucking	2	sucking		sucking	dipping	Rec 18	YP	eye	0	eyew	0
Natsuki	F	chimpanzee	sucking	3	sucking		sucking	sucking	Rec 20	YP	whole	11.75	wholew	1
Natsuki	F	chimpanzee	sucking	3	sucking		sucking	sucking	Rec 20	YP	action	2.74	actionw	0.233191
Natsuki	F	chimpanzee	sucking	3	sucking		sucking	sucking	Rec 20	YP	food	4.23	foodw	0.36
Natsuki	F	chimpanzee	sucking	3	sucking		sucking	sucking	Rec 20	YP	face	1.64	facew	0.139574
Natsuki	F	chimpanzee	sucking	3	sucking		sucking	sucking	Rec 20	YP	mouth	1.64	mouthw	0.139574
Natsuki	F	chimpanzee	sucking	3	sucking		sucking	sucking	Rec 20	YP	eye	0	eyew	0
Natsuki	F	chimpanzee	sucking	4	sucking		sucking	dipping	Rec 24	YP	whole	12.1	wholew	1
Natsuki	F	chimpanzee	sucking	4	sucking		sucking	dipping	Rec 24	YP	action	4.62	actionw	0.381818
Natsuki	F	chimpanzee	sucking	4	sucking		sucking	dipping	Rec 24	YP	food	4.19	foodw	0.346281
Natsuki	F	chimpanzee	sucking	4	sucking		sucking	dipping	Rec 24	YP	face	2.43	facew	0.200826
Natsuki	F	chimpanzee	sucking	4	sucking		sucking	dipping	Rec 24	YP	mouth	0.53	mouthw	0.0438017
Natsuki	F	chimpanzee	sucking	4	sucking		sucking	dipping	Rec 24	YP	eye	0	eyew	0
Natsuki	F	chimpanzee	sucking	5	sucking		sucking	sucking	Rec 31	YP	whole	11.76	wholew	1
Natsuki	F	chimpanzee	sucking	5	sucking		sucking	sucking	Rec 31	YP	action	2.51	actionw	0.213435
Natsuki	F	chimpanzee	sucking	5	sucking		sucking	sucking	Rec 31	YP	food	1.21	foodw	0.102891
Natsuki	F	chimpanzee	sucking	5	sucking		sucking	sucking	Rec 31	YP	face	3.29	facew	0.279762
Natsuki	F	chimpanzee	sucking	5	sucking		sucking	sucking	Rec 31	YP	mouth	0.42	mouthw	0.0357143
Natsuki	F	chimpanzee	sucking	5	sucking		sucking	sucking	Rec 31	YP	eye	0	eyew	0
Vijay	M	bonobo	dipping	1	none		dipping	dipping	Rec 46	JB	whole	8.17	wholew	1
Vijay	M	bonobo	dipping	1	none		dipping	dipping	Rec 46	JB	action	1.94	actionw	0.237454
Vijay	M	bonobo	dipping	1	none		dipping	dipping	Rec 46	JB	food	0.99	foodw	0.121175
Vijay	M	bonobo	dipping	1	none		dipping	dipping	Rec 46	JB	face	3.65	facew	0.446756
Vijay	M	bonobo	dipping	1	none		dipping	dipping	Rec 46	JB	mouth	0	mouthw	0
Vijay	M	bonobo	dipping	1	none		dipping	dipping	Rec 46	JB	eye	0.58	eyew	0.0709914
Vijay	M	bonobo	dipping	2	dipping	yes	dipping	dipping	Rec 52	JB	whole	4.89	wholew	1
Vijay	M	bonobo	dipping	2	dipping	yes	dipping	dipping	Rec 52	JB	action	0.97	actionw	0.198364
Vijay	M	bonobo	dipping	2	dipping	yes	dipping	dipping	Rec 52	JB	food	1.55	foodw	0.316973
Vijay	M	bonobo	dipping	2	dipping	yes	dipping	dipping	Rec 52	JB	face	2.13	facew	0.435583
Vijay	M	bonobo	dipping	2	dipping	yes	dipping	dipping	Rec 52	JB	mouth	0	mouthw	0
Vijay	M	bonobo	dipping	2	dipping	yes	dipping	dipping	Rec 52	JB	eye	0.5	eyew	0.102249
Vijay	M	bonobo	dipping	3	quit		dipping	dipping	Rec 58	JB	whole	5.9	wholew	1
Vijay	M	bonobo	dipping	3	quit		dipping	dipping	Rec 58	JB	action	1.57	actionw	0.266102
Vijay	M	bonobo	dipping	3	quit		dipping	dipping	Rec 58	JB	food	0.92	foodw	0.155932
Vijay	M	bonobo	dipping	3	quit		dipping	dipping	Rec 58	JB	face	2.88	facew	0.488136
Vijay	M	bonobo	dipping	3	quit		dipping	dipping	Rec 58	JB	mouth	0.13	mouthw	0.0220339
Vijay	M	bonobo	dipping	3	quit		dipping	dipping	Rec 58	JB	eye	0.02	eyew	0.00338983
Vijay	M	bonobo	dipping	4	quit		dipping	sucking	Rec 65	JB	whole	3.93	wholew	1
Vijay	M	bonobo	dipping	4	quit		dipping	sucking	Rec 65	JB	action	1.72	actionw	0.437659
Vijay	M	bonobo	dipping	4	quit		dipping	sucking	Rec 65	JB	food	0	foodw	0
Vijay	M	bonobo	dipping	4	quit		dipping	sucking	Rec 65	JB	face	1.27	facew	0.323155
Vijay	M	bonobo	dipping	4	quit		dipping	sucking	Rec 65	JB	mouth	0.38	mouthw	0.0966921
Vijay	M	bonobo	dipping	4	quit		dipping	sucking	Rec 65	JB	eye	0	eyew	0
Vijay	M	bonobo	dipping	5	dipping		dipping	sucking	Rec 75	JB	whole	2.12	wholew	1
Vijay	M	bonobo	dipping	5	dipping		dipping	sucking	Rec 75	JB	action	0.2	actionw	0.0943396
Vijay	M	bonobo	dipping	5	dipping		dipping	sucking	Rec 75	JB	food	0	foodw	0
Vijay	M	bonobo	dipping	5	dipping		dipping	sucking	Rec 75	JB	face	1.44	facew	0.679245
Vijay	M	bonobo	dipping	5	dipping		dipping	sucking	Rec 75	JB	mouth	0	mouthw	0
Vijay	M	bonobo	dipping	5	dipping		dipping	sucking	Rec 75	JB	eye	0	eyew	0
Vijay	M	bonobo	dipping	1	none		dipping	dipping	Rec 46	YP	whole	6.74	wholew	1
Vijay	M	bonobo	dipping	1	none		dipping	dipping	Rec 46	YP	action	2.93	actionw	0.434718
Vijay	M	bonobo	dipping	1	none		dipping	dipping	Rec 46	YP	food	0.06	foodw	0.00890208
Vijay	M	bonobo	dipping	1	none		dipping	dipping	Rec 46	YP	face	2.52	facew	0.373887
Vijay	M	bonobo	dipping	1	none		dipping	dipping	Rec 46	YP	mouth	0.29	mouthw	0.0430267
Vijay	M	bonobo	dipping	1	none		dipping	dipping	Rec 46	YP	eye	0.38	eyew	0.0563798
Vijay	M	bonobo	dipping	2	dipping	yes	dipping	dipping	Rec 52	YP	whole	7.12	wholew	1
Vijay	M	bonobo	dipping	2	dipping	yes	dipping	dipping	Rec 52	YP	action	1.55	actionw	0.217697
Vijay	M	bonobo	dipping	2	dipping	yes	dipping	dipping	Rec 52	YP	food	2.81	foodw	0.394663
Vijay	M	bonobo	dipping	2	dipping	yes	dipping	dipping	Rec 52	YP	face	1.92	facew	0.269663
Vijay	M	bonobo	dipping	2	dipping	yes	dipping	dipping	Rec 52	YP	mouth	0	mouthw	0
Vijay	M	bonobo	dipping	2	dipping	yes	dipping	dipping	Rec 52	YP	eye	0.88	eyew	0.123596
Vijay	M	bonobo	dipping	3	quit		dipping	dipping	Rec 58	YP	whole	4.24	wholew	1
Vijay	M	bonobo	dipping	3	quit		dipping	dipping	Rec 58	YP	action	0.62	actionw	0.146226
Vijay	M	bonobo	dipping	3	quit		dipping	dipping	Rec 58	YP	food	0.63	foodw	0.148585
Vijay	M	bonobo	dipping	3	quit		dipping	dipping	Rec 58	YP	face	1.39	facew	0.32783
Vijay	M	bonobo	dipping	3	quit		dipping	dipping	Rec 58	YP	mouth	0	mouthw	0
Vijay	M	bonobo	dipping	3	quit		dipping	dipping	Rec 58	YP	eye	0.4	eyew	0.0943396
Vijay	M	bonobo	dipping	4	quit		dipping	sucking	Rec 65	YP	whole	4.44	wholew	1
Vijay	M	bonobo	dipping	4	quit		dipping	sucking	Rec 65	YP	action	1.04	actionw	0.234234
Vijay	M	bonobo	dipping	4	quit		dipping	sucking	Rec 65	YP	food	1.79	foodw	0.403153
Vijay	M	bonobo	dipping	4	quit		dipping	sucking	Rec 65	YP	face	0.96	facew	0.216216
Vijay	M	bonobo	dipping	4	quit		dipping	sucking	Rec 65	YP	mouth	0	mouthw	0
Vijay	M	bonobo	dipping	4	quit		dipping	sucking	Rec 65	YP	eye	0.28	eyew	0.0630631
Vijay	M	bonobo	dipping	5	dipping		dipping	sucking	Rec 75	YP	whole	2.53	wholew	1
Vijay	M	bonobo	dipping	5	dipping		dipping	sucking	Rec 75	YP	action	0.46	actionw	0.181818
Vijay	M	bonobo	dipping	5	dipping		dipping	sucking	Rec 75	YP	food	0.19	foodw	0.0750988
Vijay	M	bonobo	dipping	5	dipping		dipping	sucking	Rec 75	YP	face	1.21	facew	0.478261
Vijay	M	bonobo	dipping	5	dipping		dipping	sucking	Rec 75	YP	mouth	0	mouthw	0
Vijay	M	bonobo	dipping	5	dipping		dipping	sucking	Rec 75	YP	eye	0.14	eyew	0.055336
Vijay	M	bonobo	dipping	1	none		sucking	dipping	Rec 46	JB	whole	2.79	wholew	1
Vijay	M	bonobo	dipping	1	none		sucking	dipping	Rec 46	JB	action	0.67	actionw	0.240143
Vijay	M	bonobo	dipping	1	none		sucking	dipping	Rec 46	JB	food	0	foodw	0
Vijay	M	bonobo	dipping	1	none		sucking	dipping	Rec 46	JB	face	0.97	facew	0.34767
Vijay	M	bonobo	dipping	1	none		sucking	dipping	Rec 46	JB	mouth	0	mouthw	0
Vijay	M	bonobo	dipping	1	none		sucking	dipping	Rec 46	JB	eye	0.16	eyew	0.0573477
Vijay	M	bonobo	dipping	2	dipping	yes	sucking	dipping	Rec 52	JB	whole	3.55	wholew	1
Vijay	M	bonobo	dipping	2	dipping	yes	sucking	dipping	Rec 52	JB	action	2.54	actionw	0.715493
Vijay	M	bonobo	dipping	2	dipping	yes	sucking	dipping	Rec 52	JB	food	0	foodw	0
Vijay	M	bonobo	dipping	2	dipping	yes	sucking	dipping	Rec 52	JB	face	0.29	facew	0.0816901
Vijay	M	bonobo	dipping	2	dipping	yes	sucking	dipping	Rec 52	JB	mouth	0	mouthw	0
Vijay	M	bonobo	dipping	2	dipping	yes	sucking	dipping	Rec 52	JB	eye	0	eyew	0
Vijay	M	bonobo	dipping	3	quit		sucking	dipping	Rec 58	JB	whole	4.03	wholew	1
Vijay	M	bonobo	dipping	3	quit		sucking	dipping	Rec 58	JB	action	1.26	actionw	0.312655
Vijay	M	bonobo	dipping	3	quit		sucking	dipping	Rec 58	JB	food	0	foodw	0
Vijay	M	bonobo	dipping	3	quit		sucking	dipping	Rec 58	JB	face	2.18	facew	0.540943
Vijay	M	bonobo	dipping	3	quit		sucking	dipping	Rec 58	JB	mouth	0	mouthw	0
Vijay	M	bonobo	dipping	3	quit		sucking	dipping	Rec 58	JB	eye	0	eyew	0
Vijay	M	bonobo	dipping	4	quit		sucking	sucking	Rec 65	JB	whole	2.77	wholew	1
Vijay	M	bonobo	dipping	4	quit		sucking	sucking	Rec 65	JB	action	0.59	actionw	0.212996
Vijay	M	bonobo	dipping	4	quit		sucking	sucking	Rec 65	JB	food	0.64	foodw	0.231047
Vijay	M	bonobo	dipping	4	quit		sucking	sucking	Rec 65	JB	face	1.43	facew	0.516245
Vijay	M	bonobo	dipping	4	quit		sucking	sucking	Rec 65	JB	mouth	0	mouthw	0
Vijay	M	bonobo	dipping	4	quit		sucking	sucking	Rec 65	JB	eye	0	eyew	0
Vijay	M	bonobo	dipping	5	dipping		sucking	sucking	Rec 75	JB	whole	2.68	wholew	1
Vijay	M	bonobo	dipping	5	dipping		sucking	sucking	Rec 75	JB	action	1.12	actionw	0.41791
Vijay	M	bonobo	dipping	5	dipping		sucking	sucking	Rec 75	JB	food	0	foodw	0
Vijay	M	bonobo	dipping	5	dipping		sucking	sucking	Rec 75	JB	face	1.17	facew	0.436567
Vijay	M	bonobo	dipping	5	dipping		sucking	sucking	Rec 75	JB	mouth	0.21	mouthw	0.0783582
Vijay	M	bonobo	dipping	5	dipping		sucking	sucking	Rec 75	JB	eye	0.45	eyew	0.16791
Vijay	M	bonobo	dipping	1	none		sucking	dipping	Rec 46	YP	whole	4.99	wholew	1
Vijay	M	bonobo	dipping	1	none		sucking	dipping	Rec 46	YP	action	1.59	actionw	0.318637
Vijay	M	bonobo	dipping	1	none		sucking	dipping	Rec 46	YP	food	0	foodw	0
Vijay	M	bonobo	dipping	1	none		sucking	dipping	Rec 46	YP	face	2.54	facew	0.509018
Vijay	M	bonobo	dipping	1	none		sucking	dipping	Rec 46	YP	mouth	1.28	mouthw	0.256513
Vijay	M	bonobo	dipping	1	none		sucking	dipping	Rec 46	YP	eye	0.15	eyew	0.0300601
Vijay	M	bonobo	dipping	2	dipping	yes	sucking	dipping	Rec 52	YP	whole	2.9	wholew	1
Vijay	M	bonobo	dipping	2	dipping	yes	sucking	dipping	Rec 52	YP	action	1.14	actionw	0.393103
Vijay	M	bonobo	dipping	2	dipping	yes	sucking	dipping	Rec 52	YP	food	0	foodw	0
Vijay	M	bonobo	dipping	2	dipping	yes	sucking	dipping	Rec 52	YP	face	1.34	facew	0.462069
Vijay	M	bonobo	dipping	2	dipping	yes	sucking	dipping	Rec 52	YP	mouth	0	mouthw	0
Vijay	M	bonobo	dipping	2	dipping	yes	sucking	dipping	Rec 52	YP	eye	0.21	eyew	0.0724138
Vijay	M	bonobo	dipping	3	quit		sucking	dipping	Rec 58	YP	whole	3.67	wholew	1
Vijay	M	bonobo	dipping	3	quit		sucking	dipping	Rec 58	YP	action	0.71	actionw	0.19346
Vijay	M	bonobo	dipping	3	quit		sucking	dipping	Rec 58	YP	food	0	foodw	0
Vijay	M	bonobo	dipping	3	quit		sucking	dipping	Rec 58	YP	face	1.68	facew	0.457766
Vijay	M	bonobo	dipping	3	quit		sucking	dipping	Rec 58	YP	mouth	0.11	mouthw	0.0299728
Vijay	M	bonobo	dipping	3	quit		sucking	dipping	Rec 58	YP	eye	0.2	eyew	0.0544959
Vijay	M	bonobo	dipping	4	quit		sucking	sucking	Rec 65	YP	whole	3.22	wholew	1
Vijay	M	bonobo	dipping	4	quit		sucking	sucking	Rec 65	YP	action	0.92	actionw	0.285714
Vijay	M	bonobo	dipping	4	quit		sucking	sucking	Rec 65	YP	food	0.27	foodw	0.0838509
Vijay	M	bonobo	dipping	4	quit		sucking	sucking	Rec 65	YP	face	1.47	facew	0.456522
Vijay	M	bonobo	dipping	4	quit		sucking	sucking	Rec 65	YP	mouth	0	mouthw	0
Vijay	M	bonobo	dipping	4	quit		sucking	sucking	Rec 65	YP	eye	0	eyew	0
Vijay	M	bonobo	dipping	5	dipping		sucking	sucking	Rec 75	YP	whole	4	wholew	1
Vijay	M	bonobo	dipping	5	dipping		sucking	sucking	Rec 75	YP	action	0.53	actionw	0.1325
Vijay	M	bonobo	dipping	5	dipping		sucking	sucking	Rec 75	YP	food	0.85	foodw	0.2125
Vijay	M	bonobo	dipping	5	dipping		sucking	sucking	Rec 75	YP	face	2.17	facew	0.5425
Vijay	M	bonobo	dipping	5	dipping		sucking	sucking	Rec 75	YP	mouth	0	mouthw	0
Vijay	M	bonobo	dipping	5	dipping		sucking	sucking	Rec 75	YP	eye	0.08	eyew	0.02
Zamba	M	chimpanzee	dipping	1	none		dipping	dipping	Rec 22	JB	whole	9.29	wholew	1
Zamba	M	chimpanzee	dipping	1	none		dipping	dipping	Rec 22	JB	action	5	actionw	0.538213
Zamba	M	chimpanzee	dipping	1	none		dipping	dipping	Rec 22	JB	food	0.31	foodw	0.0333692
Zamba	M	chimpanzee	dipping	1	none		dipping	dipping	Rec 22	JB	face	0.66	facew	0.0710441
Zamba	M	chimpanzee	dipping	1	none		dipping	dipping	Rec 22	JB	mouth	0.12	mouthw	0.0129171
Zamba	M	chimpanzee	dipping	1	none		dipping	dipping	Rec 22	JB	eye	0	eyew	0
Zamba	M	chimpanzee	dipping	2	none		dipping	sucking	Rec 29	JB	whole	1.91	wholew	1
Zamba	M	chimpanzee	dipping	2	none		dipping	sucking	Rec 29	JB	action	0.85	actionw	0.445026
Zamba	M	chimpanzee	dipping	2	none		dipping	sucking	Rec 29	JB	food	0.06	foodw	0.0314136
Zamba	M	chimpanzee	dipping	2	none		dipping	sucking	Rec 29	JB	face	0	facew	0
Zamba	M	chimpanzee	dipping	2	none		dipping	sucking	Rec 29	JB	mouth	0	mouthw	0
Zamba	M	chimpanzee	dipping	2	none		dipping	sucking	Rec 29	JB	eye	0	eyew	0
Zamba	M	chimpanzee	dipping	3	none		dipping	dipping	Rec 36	JB	whole	3.81	wholew	1
Zamba	M	chimpanzee	dipping	3	none		dipping	dipping	Rec 36	JB	action	0.27	actionw	0.0708661
Zamba	M	chimpanzee	dipping	3	none		dipping	dipping	Rec 36	JB	food	0	foodw	0
Zamba	M	chimpanzee	dipping	3	none		dipping	dipping	Rec 36	JB	face	0	facew	0
Zamba	M	chimpanzee	dipping	3	none		dipping	dipping	Rec 36	JB	mouth	0	mouthw	0
Zamba	M	chimpanzee	dipping	3	none		dipping	dipping	Rec 36	JB	eye	0	eyew	0
Zamba	M	chimpanzee	dipping	4	dipping		dipping	sucking	Rec 39	JB	whole	7.56	wholew	1
Zamba	M	chimpanzee	dipping	4	dipping		dipping	sucking	Rec 39	JB	action	3.04	actionw	0.402116
Zamba	M	chimpanzee	dipping	4	dipping		dipping	sucking	Rec 39	JB	food	0.96	foodw	0.126984
Zamba	M	chimpanzee	dipping	4	dipping		dipping	sucking	Rec 39	JB	face	0.43	facew	0.0568783
Zamba	M	chimpanzee	dipping	4	dipping		dipping	sucking	Rec 39	JB	mouth	0	mouthw	0
Zamba	M	chimpanzee	dipping	4	dipping		dipping	sucking	Rec 39	JB	eye	0	eyew	0
Zamba	M	chimpanzee	dipping	5	dipping		dipping	sucking	Rec 41	JB	whole	2.71	wholew	1
Zamba	M	chimpanzee	dipping	5	dipping		dipping	sucking	Rec 41	JB	action	0.25	actionw	0.0922509
Zamba	M	chimpanzee	dipping	5	dipping		dipping	sucking	Rec 41	JB	food	0.96	foodw	0.354244
Zamba	M	chimpanzee	dipping	5	dipping		dipping	sucking	Rec 41	JB	face	0	facew	0
Zamba	M	chimpanzee	dipping	5	dipping		dipping	sucking	Rec 41	JB	mouth	0	mouthw	0
Zamba	M	chimpanzee	dipping	5	dipping		dipping	sucking	Rec 41	JB	eye	0	eyew	0
Zamba	M	chimpanzee	dipping	1	none		dipping	dipping	Rec 22	YP	whole	4.92	wholew	1
Zamba	M	chimpanzee	dipping	1	none		dipping	dipping	Rec 22	YP	action	0.81	actionw	0.164634
Zamba	M	chimpanzee	dipping	1	none		dipping	dipping	Rec 22	YP	food	3.63	foodw	0.737805
Zamba	M	chimpanzee	dipping	1	none		dipping	dipping	Rec 22	YP	face	0	facew	0
Zamba	M	chimpanzee	dipping	1	none		dipping	dipping	Rec 22	YP	mouth	0	mouthw	0
Zamba	M	chimpanzee	dipping	1	none		dipping	dipping	Rec 22	YP	eye	0	eyew	0
Zamba	M	chimpanzee	dipping	2	none		dipping	sucking	Rec 29	YP	whole	3.6	wholew	1
Zamba	M	chimpanzee	dipping	2	none		dipping	sucking	Rec 29	YP	action	0.54	actionw	0.15
Zamba	M	chimpanzee	dipping	2	none		dipping	sucking	Rec 29	YP	food	0	foodw	0
Zamba	M	chimpanzee	dipping	2	none		dipping	sucking	Rec 29	YP	face	1.15	facew	0.319444
Zamba	M	chimpanzee	dipping	2	none		dipping	sucking	Rec 29	YP	mouth	0	mouthw	0
Zamba	M	chimpanzee	dipping	2	none		dipping	sucking	Rec 29	YP	eye	0	eyew	0
Zamba	M	chimpanzee	dipping	3	none		dipping	dipping	Rec 36	YP	whole	1.35	wholew	1
Zamba	M	chimpanzee	dipping	3	none		dipping	dipping	Rec 36	YP	action	0.03	actionw	0.0222222
Zamba	M	chimpanzee	dipping	3	none		dipping	dipping	Rec 36	YP	food	0.7	foodw	0.518519
Zamba	M	chimpanzee	dipping	3	none		dipping	dipping	Rec 36	YP	face	0	facew	0
Zamba	M	chimpanzee	dipping	3	none		dipping	dipping	Rec 36	YP	mouth	0	mouthw	0
Zamba	M	chimpanzee	dipping	3	none		dipping	dipping	Rec 36	YP	eye	0	eyew	0
Zamba	M	chimpanzee	dipping	4	dipping		dipping	sucking	Rec 39	YP	whole	2.52	wholew	1
Zamba	M	chimpanzee	dipping	4	dipping		dipping	sucking	Rec 39	YP	action	1.61	actionw	0.638889
Zamba	M	chimpanzee	dipping	4	dipping		dipping	sucking	Rec 39	YP	food	0	foodw	0
Zamba	M	chimpanzee	dipping	4	dipping		dipping	sucking	Rec 39	YP	face	0.24	facew	0.0952381
Zamba	M	chimpanzee	dipping	4	dipping		dipping	sucking	Rec 39	YP	mouth	0	mouthw	0
Zamba	M	chimpanzee	dipping	4	dipping		dipping	sucking	Rec 39	YP	eye	0.24	eyew	0.0952381
Zamba	M	chimpanzee	dipping	5	dipping		dipping	sucking	Rec 41	YP	whole	0	wholew	0
Zamba	M	chimpanzee	dipping	5	dipping		dipping	sucking	Rec 41	YP	action	0	actionw	0
Zamba	M	chimpanzee	dipping	5	dipping		dipping	sucking	Rec 41	YP	food	0	foodw	0
Zamba	M	chimpanzee	dipping	5	dipping		dipping	sucking	Rec 41	YP	face	0	facew	0
Zamba	M	chimpanzee	dipping	5	dipping		dipping	sucking	Rec 41	YP	mouth	0	mouthw	0
Zamba	M	chimpanzee	dipping	5	dipping		dipping	sucking	Rec 41	YP	eye	0	eyew	0
Zamba	M	chimpanzee	dipping	1	none		sucking	dipping	Rec 22	JB	whole	4.39	wholew	1
Zamba	M	chimpanzee	dipping	1	none		sucking	dipping	Rec 22	JB	action	0.37	actionw	0.0842825
Zamba	M	chimpanzee	dipping	1	none		sucking	dipping	Rec 22	JB	food	3.78	foodw	0.861048
Zamba	M	chimpanzee	dipping	1	none		sucking	dipping	Rec 22	JB	face	0	facew	0
Zamba	M	chimpanzee	dipping	1	none		sucking	dipping	Rec 22	JB	mouth	0	mouthw	0
Zamba	M	chimpanzee	dipping	1	none		sucking	dipping	Rec 22	JB	eye	0	eyew	0
Zamba	M	chimpanzee	dipping	2	none		sucking	sucking	Rec 29	JB	whole	3.71	wholew	1
Zamba	M	chimpanzee	dipping	2	none		sucking	sucking	Rec 29	JB	action	0.18	actionw	0.0485175
Zamba	M	chimpanzee	dipping	2	none		sucking	sucking	Rec 29	JB	food	0.97	foodw	0.261456
Zamba	M	chimpanzee	dipping	2	none		sucking	sucking	Rec 29	JB	face	0	facew	0
Zamba	M	chimpanzee	dipping	2	none		sucking	sucking	Rec 29	JB	mouth	0	mouthw	0
Zamba	M	chimpanzee	dipping	2	none		sucking	sucking	Rec 29	JB	eye	0	eyew	0
Zamba	M	chimpanzee	dipping	3	none		sucking	dipping	Rec 36	JB	whole	0.99	wholew	1
Zamba	M	chimpanzee	dipping	3	none		sucking	dipping	Rec 36	JB	action	0	actionw	0
Zamba	M	chimpanzee	dipping	3	none		sucking	dipping	Rec 36	JB	food	0	foodw	0
Zamba	M	chimpanzee	dipping	3	none		sucking	dipping	Rec 36	JB	face	0	facew	0
Zamba	M	chimpanzee	dipping	3	none		sucking	dipping	Rec 36	JB	mouth	0	mouthw	0
Zamba	M	chimpanzee	dipping	3	none		sucking	dipping	Rec 36	JB	eye	0	eyew	0
Zamba	M	chimpanzee	dipping	4	dipping		sucking	sucking	Rec 39	JB	whole	6.59	wholew	1
Zamba	M	chimpanzee	dipping	4	dipping		sucking	sucking	Rec 39	JB	action	0.04	actionw	0.0060698
Zamba	M	chimpanzee	dipping	4	dipping		sucking	sucking	Rec 39	JB	food	2.15	foodw	0.326252
Zamba	M	chimpanzee	dipping	4	dipping		sucking	sucking	Rec 39	JB	face	0.12	facew	0.0182094
Zamba	M	chimpanzee	dipping	4	dipping		sucking	sucking	Rec 39	JB	mouth	0	mouthw	0
Zamba	M	chimpanzee	dipping	4	dipping		sucking	sucking	Rec 39	JB	eye	0	eyew	0
Zamba	M	chimpanzee	dipping	5	dipping		sucking	sucking	Rec 41	JB	whole	5.08	wholew	1
Zamba	M	chimpanzee	dipping	5	dipping		sucking	sucking	Rec 41	JB	action	0.83	actionw	0.163386
Zamba	M	chimpanzee	dipping	5	dipping		sucking	sucking	Rec 41	JB	food	0.38	foodw	0.0748031
Zamba	M	chimpanzee	dipping	5	dipping		sucking	sucking	Rec 41	JB	face	0.28	facew	0.0551181
Zamba	M	chimpanzee	dipping	5	dipping		sucking	sucking	Rec 41	JB	mouth	0	mouthw	0
Zamba	M	chimpanzee	dipping	5	dipping		sucking	sucking	Rec 41	JB	eye	0	eyew	0
Zamba	M	chimpanzee	dipping	1	none		sucking	dipping	Rec 22	YP	whole	1.02	wholew	1
Zamba	M	chimpanzee	dipping	1	none		sucking	dipping	Rec 22	YP	action	1.02	actionw	1
Zamba	M	chimpanzee	dipping	1	none		sucking	dipping	Rec 22	YP	food	0	foodw	0
Zamba	M	chimpanzee	dipping	1	none		sucking	dipping	Rec 22	YP	face	0	facew	0
Zamba	M	chimpanzee	dipping	1	none		sucking	dipping	Rec 22	YP	mouth	0	mouthw	0
Zamba	M	chimpanzee	dipping	1	none		sucking	dipping	Rec 22	YP	eye	0	eyew	0
Zamba	M	chimpanzee	dipping	2	none		sucking	sucking	Rec 29	YP	whole	2.69	wholew	1
Zamba	M	chimpanzee	dipping	2	none		sucking	sucking	Rec 29	YP	action	1.04	actionw	0.386617
Zamba	M	chimpanzee	dipping	2	none		sucking	sucking	Rec 29	YP	food	0	foodw	0
Zamba	M	chimpanzee	dipping	2	none		sucking	sucking	Rec 29	YP	face	0	facew	0
Zamba	M	chimpanzee	dipping	2	none		sucking	sucking	Rec 29	YP	mouth	0	mouthw	0
Zamba	M	chimpanzee	dipping	2	none		sucking	sucking	Rec 29	YP	eye	0	eyew	0
Zamba	M	chimpanzee	dipping	3	none		sucking	dipping	Rec 36	YP	whole	0.66	wholew	1
Zamba	M	chimpanzee	dipping	3	none		sucking	dipping	Rec 36	YP	action	0	actionw	0
Zamba	M	chimpanzee	dipping	3	none		sucking	dipping	Rec 36	YP	food	0.45	foodw	0.681818
Zamba	M	chimpanzee	dipping	3	none		sucking	dipping	Rec 36	YP	face	0	facew	0
Zamba	M	chimpanzee	dipping	3	none		sucking	dipping	Rec 36	YP	mouth	0	mouthw	0
Zamba	M	chimpanzee	dipping	3	none		sucking	dipping	Rec 36	YP	eye	0	eyew	0
Zamba	M	chimpanzee	dipping	4	dipping		sucking	sucking	Rec 39	YP	whole	4.82	wholew	1
Zamba	M	chimpanzee	dipping	4	dipping		sucking	sucking	Rec 39	YP	action	0.24	actionw	0.0497925
Zamba	M	chimpanzee	dipping	4	dipping		sucking	sucking	Rec 39	YP	food	0.97	foodw	0.201245
Zamba	M	chimpanzee	dipping	4	dipping		sucking	sucking	Rec 39	YP	face	0	facew	0
Zamba	M	chimpanzee	dipping	4	dipping		sucking	sucking	Rec 39	YP	mouth	0	mouthw	0
Zamba	M	chimpanzee	dipping	4	dipping		sucking	sucking	Rec 39	YP	eye	0	eyew	0
Zamba	M	chimpanzee	dipping	5	dipping		sucking	sucking	Rec 41	YP	whole	4.34	wholew	1
Zamba	M	chimpanzee	dipping	5	dipping		sucking	sucking	Rec 41	YP	action	0.1	actionw	0.0230415
Zamba	M	chimpanzee	dipping	5	dipping		sucking	sucking	Rec 41	YP	food	0.99	foodw	0.228111
Zamba	M	chimpanzee	dipping	5	dipping		sucking	sucking	Rec 41	YP	face	0	facew	0
Zamba	M	chimpanzee	dipping	5	dipping		sucking	sucking	Rec 41	YP	mouth	0	mouthw	0
Zamba	M	chimpanzee	dipping	5	dipping		sucking	sucking	Rec 41	YP	eye	0	eyew	0
